# Supplementary material for: ﻿Taxonomic study of the genus Erechthias (Lepidoptera, Tineidae) from the Ogasawara Islands, with two new records and four new species
Source: Zookeys. 2025 Aug 26;1250:13–48. doi: 10.3897/zookeys.1250.154226 (PMC12406029; doi:10.3897/zookeys.1250.154226)
Supplement: XML Treatment for Erechthias [file zookeys.1250.154226-treatment1.xml]

<!DOCTYPE tp:taxon-treatment
  PUBLIC "-//TaxonX//DTD Taxonomic Treatment Publishing DTD v0 20100105//EN" "tax-treatment-NSO.dtd">
<tp:taxon-treatment xmlns:tp="http://www.plazi.org/taxpub"><tp:treatment-meta><kwd-group><label>Taxon classification</label><kwd>
              <named-content content-type="kingdom">Animalia</named-content>
            </kwd><kwd>
              <named-content content-type="order">Lepidoptera</named-content>
            </kwd><kwd>
              <named-content content-type="family">Tineidae</named-content>
            </kwd></kwd-group><mixed-citation publication-type="journal"><person-group><name><surname>Park</surname><given-names>Jinhyeong</given-names></name><name><surname>Yagi</surname><given-names>Sadahisa</given-names></name><name><surname>Hirowatari</surname><given-names>Toshiya</given-names></name></person-group><article-title>﻿Taxonomic study of the genus <italic><tp:taxon-name><tp:taxon-name-part taxon-name-part-type="genus" reg="Erechthias">Erechthias</tp:taxon-name-part></tp:taxon-name></italic> (<tp:taxon-name><tp:taxon-name-part taxon-name-part-type="order">Lepidoptera</tp:taxon-name-part></tp:taxon-name>, <tp:taxon-name><tp:taxon-name-part taxon-name-part-type="family">Tineidae</tp:taxon-name-part></tp:taxon-name>) from the Ogasawara Islands, with two new records and four new species</article-title><source>Zookeys</source><day>26</day><month>08</month><year>2025</year><volume>1250</volume><fpage>13</fpage><lpage>48</lpage><pub-id pub-id-type="doi">10.3897/zookeys.1250.154226</pub-id></mixed-citation></tp:treatment-meta><tp:nomenclature><label>﻿Genus</label><tp:taxon-name><object-id xmlns:xlink="http://www.w3.org/1999/xlink" content-type="arpha" xlink:type="simple">26FD4FC4-8D36-5F15-8631-E6D1FBBB3031</object-id>
            <tp:taxon-name-part taxon-name-part-type="genus" reg="Erechthias">Erechthias</tp:taxon-name-part>
          </tp:taxon-name><tp:taxon-authority>Meyrick, 1880</tp:taxon-authority><tp:nomenclature-citation-list><tp:nomenclature-citation><tp:taxon-name>
                <tp:taxon-name-part taxon-name-part-type="genus" reg="Erechthias">Erechthias</tp:taxon-name-part>
              </tp:taxon-name><comment>Meyrick, 1880: 261. Type species: <tp:taxon-name><tp:taxon-name-part taxon-name-part-type="genus" reg="Erechthias">Erechthias</tp:taxon-name-part> <tp:taxon-name-part taxon-name-part-type="species" reg="charadrota">charadrota</tp:taxon-name-part></tp:taxon-name> Meyrick, 1880: 268, by subsequent designation by <xref ref-type="bibr" rid="B41">Meyrick 1915a</xref>: 233. Type locality: New Zealand.</comment></tp:nomenclature-citation><tp:nomenclature-citation><tp:taxon-name>
                <tp:taxon-name-part taxon-name-part-type="genus" reg="Ereunetis">Ereunetis</tp:taxon-name-part>
              </tp:taxon-name><comment>Meyrick, 1880: 258. Type species: <tp:taxon-name><tp:taxon-name-part taxon-name-part-type="genus" reg="Ereunetis">Ereunetis</tp:taxon-name-part> <tp:taxon-name-part taxon-name-part-type="species" reg="iuloptera">iuloptera</tp:taxon-name-part></tp:taxon-name> Meyrick, 1880: 260, by subsequent designation by <xref ref-type="bibr" rid="B84">Walsingham 1914</xref>: 347. Type locality: Australia. Synonymized by <xref ref-type="bibr" rid="B61">Robinson 1983</xref>.</comment></tp:nomenclature-citation><tp:nomenclature-citation><tp:taxon-name>
                <tp:taxon-name-part taxon-name-part-type="genus" reg="Decadarchis">Decadarchis</tp:taxon-name-part>
              </tp:taxon-name><comment>Meyrick, 1886: 290. Type species: <tp:taxon-name><tp:taxon-name-part taxon-name-part-type="genus" reg="Decadarchis">Decadarchis</tp:taxon-name-part> <tp:taxon-name-part taxon-name-part-type="species" reg="melanastra">melanastra</tp:taxon-name-part></tp:taxon-name> Meyrick, 1886: 291, by monotypy. Type locality: Fiji. Synonymized by <xref ref-type="bibr" rid="B61">Robinson 1983</xref>.</comment></tp:nomenclature-citation><tp:nomenclature-citation><tp:taxon-name>
                <tp:taxon-name-part taxon-name-part-type="genus" reg="Hactacma">Hactacma</tp:taxon-name-part>
              </tp:taxon-name><comment>Meyrick, 1915a: 233. Type species: <tp:taxon-name><tp:taxon-name-part taxon-name-part-type="genus" reg="Erechthias">Erechthias</tp:taxon-name-part> <tp:taxon-name-part taxon-name-part-type="species" reg="chasmatias">chasmatias</tp:taxon-name-part></tp:taxon-name> Meyrick, 1880: 263, 264, by original designation. Type locality: New Zealand. Synonymized by <xref ref-type="bibr" rid="B15">Dugdale 1988</xref>.</comment></tp:nomenclature-citation><tp:nomenclature-citation><tp:taxon-name>
                <tp:taxon-name-part taxon-name-part-type="genus" reg="Nesoxena">Nesoxena</tp:taxon-name-part>
              </tp:taxon-name><comment>Meyrick, 1929: 506. Type species: <tp:taxon-name><tp:taxon-name-part taxon-name-part-type="genus" reg="Nesoxena">Nesoxena</tp:taxon-name-part> <tp:taxon-name-part taxon-name-part-type="species" reg="strangulata">strangulata</tp:taxon-name-part></tp:taxon-name> Meyrick, 1929: 507, by monotypy. Type locality: Tuamotu Archipelago. Synonymized by <xref ref-type="bibr" rid="B61">Robinson 1983</xref>.</comment></tp:nomenclature-citation><tp:nomenclature-citation><tp:taxon-name>
                <tp:taxon-name-part taxon-name-part-type="genus" reg="Amphisyncentris">Amphisyncentris</tp:taxon-name-part>
              </tp:taxon-name><comment>Meyrick, 1933: 412. Type species: <tp:taxon-name><tp:taxon-name-part taxon-name-part-type="genus" reg="Amphisyncentris">Amphisyncentris</tp:taxon-name-part> <tp:taxon-name-part taxon-name-part-type="species" reg="glyphidaula">glyphidaula</tp:taxon-name-part></tp:taxon-name> Meyrick, 1933: 412, by monotypy. Type locality: Fiji. Synonymized by <xref ref-type="bibr" rid="B61">Robinson 1983</xref>.</comment></tp:nomenclature-citation><tp:nomenclature-citation><tp:taxon-name>
                <tp:taxon-name-part taxon-name-part-type="genus" reg="Gonglyodes">Gonglyodes</tp:taxon-name-part>
              </tp:taxon-name><comment>Turner, 1933: 180. Type species: <tp:taxon-name><tp:taxon-name-part taxon-name-part-type="genus" reg="Gonglyodes">Gonglyodes</tp:taxon-name-part> <tp:taxon-name-part taxon-name-part-type="species" reg="centroscia">centroscia</tp:taxon-name-part></tp:taxon-name> Turner, 1933: 180, by monotypy. Type locality: Australia. Synonymized by <xref ref-type="bibr" rid="B64">Robinson and Nielsen 1993</xref>.</comment></tp:nomenclature-citation><tp:nomenclature-citation><tp:taxon-name>
                <tp:taxon-name-part taxon-name-part-type="genus" reg="Caryolestis">Caryolestis</tp:taxon-name-part>
              </tp:taxon-name><comment>Meyrick, 1934: 109. Type species: <tp:taxon-name><tp:taxon-name-part taxon-name-part-type="genus" reg="Caryolestis">Caryolestis</tp:taxon-name-part> <tp:taxon-name-part taxon-name-part-type="species" reg="praedatrix">praedatrix</tp:taxon-name-part></tp:taxon-name> Meyrick, 1934: 110, by monotypy. Type locality: Tahiti. Synonymized by <xref ref-type="bibr" rid="B61">Robinson 1983</xref>.</comment></tp:nomenclature-citation><tp:nomenclature-citation><tp:taxon-name>
                <tp:taxon-name-part taxon-name-part-type="genus" reg="Triadogona">Triadogona</tp:taxon-name-part>
              </tp:taxon-name><comment>Meyrick, 1937: 153. Type species: <tp:taxon-name><tp:taxon-name-part taxon-name-part-type="genus" reg="Triadogona">Triadogona</tp:taxon-name-part> <tp:taxon-name-part taxon-name-part-type="species" reg="amphileucota">amphileucota</tp:taxon-name-part></tp:taxon-name> Meyrick, 1937: 153, by monotypy. Type locality: Fiji. Synonymized by <xref ref-type="bibr" rid="B61">Robinson 1983</xref>.</comment></tp:nomenclature-citation><tp:nomenclature-citation><tp:taxon-name>
                <tp:taxon-name-part taxon-name-part-type="genus" reg="Anemerarcha">Anemerarcha</tp:taxon-name-part>
              </tp:taxon-name><comment>Meyrick, 1937: 154. Type species: <tp:taxon-name><tp:taxon-name-part taxon-name-part-type="genus" reg="Anemerarcha">Anemerarcha</tp:taxon-name-part> <tp:taxon-name-part taxon-name-part-type="species" reg="entomaula">entomaula</tp:taxon-name-part></tp:taxon-name> Meyrick, 1937: 154, by monotypy. Type locality: Fiji. Synonymized by <xref ref-type="bibr" rid="B61">Robinson 1983</xref>.</comment></tp:nomenclature-citation><tp:nomenclature-citation><tp:taxon-name>
                <tp:taxon-name-part taxon-name-part-type="genus" reg="Empaesta">Empaesta</tp:taxon-name-part>
              </tp:taxon-name><comment>Bradley, 1956: 163. Type species: <tp:taxon-name><tp:taxon-name-part taxon-name-part-type="genus" reg="Tinea">Tinea</tp:taxon-name-part> <tp:taxon-name-part taxon-name-part-type="species" reg="capnitis">capnitis</tp:taxon-name-part></tp:taxon-name> Turner, 1918: 288, by original designation. Type locality: Norfolk Island. Synonymized by <xref ref-type="bibr" rid="B64">Robinson and Nielsen 1993</xref>.</comment></tp:nomenclature-citation><tp:nomenclature-citation><tp:taxon-name>
                <tp:taxon-name-part taxon-name-part-type="genus" reg="Tinexotaxa">Tinexotaxa</tp:taxon-name-part>
              </tp:taxon-name><comment>Gozmány, 1968: 306. Type species: <tp:taxon-name><tp:taxon-name-part taxon-name-part-type="genus" reg="Tinexotaxa">Tinexotaxa</tp:taxon-name-part> <tp:taxon-name-part taxon-name-part-type="species" reg="travestita">travestita</tp:taxon-name-part></tp:taxon-name> Gozmány, 1968: 306, by original designation. Type locality: Sierra Leone. Synonymized by <xref ref-type="bibr" rid="B61">Robinson 1983</xref>.</comment></tp:nomenclature-citation><tp:nomenclature-citation><tp:taxon-name>
                <tp:taxon-name-part taxon-name-part-type="genus" reg="Acrocenotes">Acrocenotes</tp:taxon-name-part>
              </tp:taxon-name><comment>Diakonoff, [1968]: 259, 262. Type species: <tp:taxon-name><tp:taxon-name-part taxon-name-part-type="genus" reg="Acrocenotes">Acrocenotes</tp:taxon-name-part> <tp:taxon-name-part taxon-name-part-type="species" reg="niphochrysa">niphochrysa</tp:taxon-name-part></tp:taxon-name> Diakonoff, [1968]: 257, 262, by original designation. Type locality: Philippines. Synonymized by <xref ref-type="bibr" rid="B64">Robinson and Nielsen 1993</xref>.</comment></tp:nomenclature-citation><tp:nomenclature-citation><tp:taxon-name>
                <tp:taxon-name-part taxon-name-part-type="genus" reg="Neodecadarchis">Neodecadarchis</tp:taxon-name-part>
              </tp:taxon-name><comment>Zimmermann, 1978: 264, 341. Type species: <tp:taxon-name><tp:taxon-name-part taxon-name-part-type="genus" reg="Ereunetis">Ereunetis</tp:taxon-name-part> <tp:taxon-name-part taxon-name-part-type="species" reg="flavistriata">flavistriata</tp:taxon-name-part></tp:taxon-name> Walsingham, 1907: 716, by original designation. Type locality: Hawaii. Synonymized by <xref ref-type="bibr" rid="B61">Robinson 1983</xref>.</comment></tp:nomenclature-citation><tp:nomenclature-citation><tp:taxon-name>
                <tp:taxon-name-part taxon-name-part-type="genus" reg="Lepidobregma">Lepidobregma</tp:taxon-name-part>
              </tp:taxon-name><comment>Zimmermann, 1978: 264, 351. Type species: <tp:taxon-name><tp:taxon-name-part taxon-name-part-type="genus" reg="Ereunetis">Ereunetis</tp:taxon-name-part> <tp:taxon-name-part taxon-name-part-type="species" reg="minuscula">minuscula</tp:taxon-name-part></tp:taxon-name> Walsingham, 1897: 155, by original designation. Type locality: West Indies. Synonymized by <xref ref-type="bibr" rid="B61">Robinson 1983</xref>.</comment></tp:nomenclature-citation><tp:nomenclature-citation><tp:taxon-name>
                <tp:taxon-name-part taxon-name-part-type="genus" reg="Pantheus">Pantheus</tp:taxon-name-part>
              </tp:taxon-name><comment>Zimmermann, 1978: 264, 353. Type species: <tp:taxon-name><tp:taxon-name-part taxon-name-part-type="genus" reg="Ereunetis">Ereunetis</tp:taxon-name-part> <tp:taxon-name-part taxon-name-part-type="species" reg="pencillata">pencillata</tp:taxon-name-part></tp:taxon-name> Swezey, 1909: 13, by original designation. Type locality: Hawaii. Synonymized by <xref ref-type="bibr" rid="B61">Robinson 1983</xref>.</comment></tp:nomenclature-citation></tp:nomenclature-citation-list></tp:nomenclature><ref-list><ref id="B41"><mixed-citation xmlns:xlink="http://www.w3.org/1999/xlink" xlink:type="simple"><person-group><name name-style="western"><surname>Meyrick</surname><given-names>E</given-names></name></person-group> (<year>1915a</year>) <article-title>Revision of New Zealand <tp:taxon-name><tp:taxon-name-part taxon-name-part-type="section">Tineina</tp:taxon-name-part></tp:taxon-name>.</article-title><source>Transactions of the New Zealand Institute</source><volume>47</volume>: <fpage>205</fpage>–<lpage>244</lpage>.</mixed-citation></ref><ref id="B84"><mixed-citation xmlns:xlink="http://www.w3.org/1999/xlink" xlink:type="simple"><person-group><name name-style="western"><surname>Walsingham</surname><given-names>TDG</given-names></name></person-group> (<year>1914</year>) <article-title>Family 20. <tp:taxon-name><tp:taxon-name-part taxon-name-part-type="family">Tineidae</tp:taxon-name-part></tp:taxon-name>.</article-title> In: Biologia Centrali-Americana. <issue-title>Insecta.</issue-title><source><tp:taxon-name><tp:taxon-name-part taxon-name-part-type="order">Lepidoptera</tp:taxon-name-part></tp:taxon-name><tp:taxon-name><tp:taxon-name-part taxon-name-part-type="suborder">Heterocera</tp:taxon-name-part></tp:taxon-name></source><volume>4</volume>: <fpage>344</fpage>–<lpage>375</lpage>. <ext-link xlink:href="10.5962/bhl.title.730" ext-link-type="doi" xlink:type="simple">https://doi.org/10.5962/bhl.title.730</ext-link></mixed-citation></ref><ref id="B61"><mixed-citation xmlns:xlink="http://www.w3.org/1999/xlink" xlink:type="simple"><person-group><name name-style="western"><surname>Robinson</surname><given-names>GS</given-names></name></person-group> (<year>1983</year>) <article-title>Darwin’s moth from St Paul’s Rocks: A new species of <italic><tp:taxon-name><tp:taxon-name-part taxon-name-part-type="genus">Erechthias</tp:taxon-name-part></tp:taxon-name></italic> (<tp:taxon-name><tp:taxon-name-part taxon-name-part-type="family">Tineidae</tp:taxon-name-part></tp:taxon-name>).</article-title><source>Systematic Entomology</source><volume>8</volume>(<issue>3</issue>): <fpage>303</fpage>–<lpage>311</lpage>. <ext-link xlink:href="10.1111/j.1365-3113.1983.tb00485.x" ext-link-type="doi" xlink:type="simple">https://doi.org/10.1111/j.1365-3113.1983.tb00485.x</ext-link></mixed-citation></ref><ref id="B15"><mixed-citation xmlns:xlink="http://www.w3.org/1999/xlink" xlink:type="simple"><person-group><name name-style="western"><surname>Dugdale</surname><given-names>JS</given-names></name></person-group> (<year>1988</year>) <article-title><tp:taxon-name><tp:taxon-name-part taxon-name-part-type="order">Lepidoptera</tp:taxon-name-part></tp:taxon-name> - annotated catalogue, and keys to family-group taxa.</article-title><source>Fauna of New Zealand</source><volume>14</volume>: <fpage>1</fpage>–<lpage>262</lpage>. <ext-link xlink:href="10.7931/J2/FNZ.14" ext-link-type="doi" xlink:type="simple">https://doi.org/10.7931/J2/FNZ.14</ext-link></mixed-citation></ref><ref id="B64"><mixed-citation xmlns:xlink="http://www.w3.org/1999/xlink" xlink:type="simple"><person-group><name name-style="western"><surname>Robinson</surname><given-names>GS</given-names></name><name name-style="western"><surname>Nielsen</surname><given-names>ES</given-names></name></person-group> (<year>1993</year>) <source>Tineid genera of Australia (<tp:taxon-name><tp:taxon-name-part taxon-name-part-type="order">Lepidoptera</tp:taxon-name-part></tp:taxon-name>). Monographs on Australian <tp:taxon-name><tp:taxon-name-part taxon-name-part-type="order">Lepidoptera</tp:taxon-name-part></tp:taxon-name> 2.</source><publisher-name>CSIRO Publishing</publisher-name>, <publisher-loc>Melbourne</publisher-loc>, <size units="page">344 pp</size>. <ext-link xlink:href="10.1071/9780643105102" ext-link-type="doi" xlink:type="simple">https://doi.org/10.1071/9780643105102</ext-link></mixed-citation></ref></ref-list></tp:taxon-treatment>
