# Supplementary material for: ﻿Taxonomic study of the genus Erechthias (Lepidoptera, Tineidae) from the Ogasawara Islands, with two new records and four new species
Source: Zookeys. 2025 Aug 26;1250:13–48. doi: 10.3897/zookeys.1250.154226 (PMC12406029; doi:10.3897/zookeys.1250.154226)
Supplement: XML Treatment for Erechthias itoi [file zookeys.1250.154226-treatment2.xml]

<!DOCTYPE tp:taxon-treatment
  PUBLIC "-//TaxonX//DTD Taxonomic Treatment Publishing DTD v0 20100105//EN" "tax-treatment-NSO.dtd">
<tp:taxon-treatment xmlns:tp="http://www.plazi.org/taxpub"><tp:treatment-meta><kwd-group><label>Taxon classification</label><kwd>
              <named-content content-type="kingdom">Animalia</named-content>
            </kwd><kwd>
              <named-content content-type="order">Lepidoptera</named-content>
            </kwd><kwd>
              <named-content content-type="family">Tineidae</named-content>
            </kwd></kwd-group><mixed-citation publication-type="journal"><person-group><name><surname>Park</surname><given-names>Jinhyeong</given-names></name><name><surname>Yagi</surname><given-names>Sadahisa</given-names></name><name><surname>Hirowatari</surname><given-names>Toshiya</given-names></name></person-group><article-title>﻿Taxonomic study of the genus <italic><tp:taxon-name><tp:taxon-name-part taxon-name-part-type="genus" reg="Erechthias">Erechthias</tp:taxon-name-part></tp:taxon-name></italic> (<tp:taxon-name><tp:taxon-name-part taxon-name-part-type="order">Lepidoptera</tp:taxon-name-part></tp:taxon-name>, <tp:taxon-name><tp:taxon-name-part taxon-name-part-type="family">Tineidae</tp:taxon-name-part></tp:taxon-name>) from the Ogasawara Islands, with two new records and four new species</article-title><source>Zookeys</source><day>26</day><month>08</month><year>2025</year><volume>1250</volume><fpage>13</fpage><lpage>48</lpage><pub-id pub-id-type="doi">10.3897/zookeys.1250.154226</pub-id></mixed-citation></tp:treatment-meta><tp:nomenclature><label>﻿</label><tp:taxon-name><object-id xmlns:xlink="http://www.w3.org/1999/xlink" content-type="arpha" xlink:type="simple">45C2F15E-3819-551E-9C9B-953372A46E95</object-id>
            <tp:taxon-name-part taxon-name-part-type="genus" reg="Erechthias">Erechthias</tp:taxon-name-part>
            <tp:taxon-name-part taxon-name-part-type="species" reg="itoi">itoi</tp:taxon-name-part>
          </tp:taxon-name><tp:taxon-authority>Moriuti &amp; Kadohara, 1994</tp:taxon-authority><xref ref-type="fig" rid="F1">Figs 1</xref><xref ref-type="fig" rid="F1">, 2</xref><xref ref-type="fig" rid="F5">, 27</xref><xref ref-type="fig" rid="F7">, 35</xref><xref ref-type="fig" rid="F9">, 43</xref><xref ref-type="fig" rid="F9">, 44</xref><xref ref-type="fig" rid="F10">, 51</xref><xref ref-type="fig" rid="F11">, 52 Japanese name: Ogasawara-tsumaorega</xref><tp:nomenclature-citation-list><tp:nomenclature-citation><tp:taxon-name>
                <tp:taxon-name-part taxon-name-part-type="genus" reg="Erechthias">Erechthias</tp:taxon-name-part> <tp:taxon-name-part taxon-name-part-type="species" reg="itoi">itoi</tp:taxon-name-part></tp:taxon-name><comment>Moriuti &amp; Kadohara, 1994: 567. Type locality: Japan (Chichijima Island); <xref ref-type="bibr" rid="B89">Yoshimatsu and Makihara 1995</xref>: 449, figs 1, 2; <xref ref-type="bibr" rid="B67">Sakai 2013</xref>: 130, fig. 3-12-16; <xref ref-type="bibr" rid="B27">Hirowatari and Yagi 2023</xref>: 24.</comment></tp:nomenclature-citation></tp:nomenclature-citation-list></tp:nomenclature><tp:treatment-sec sec-type="material" id="SECID0E4AAG"><title>Material examined.</title><p><bold>Japan: [Tokyo, Ogasawara Isls.]: [Chichijima Is.</bold>]: 1♂, Mt. Sakaigatake, alt. 390 m, 17. VI. 2023, <abbrev xmlns:xlink="http://www.w3.org/1999/xlink" xlink:title="light trapping" id="ABBRID0EFBAG" xlink:type="simple">LT</abbrev>, J.-H. Park leg., <named-content xmlns:xlink="http://www.w3.org/1999/xlink" content-type="dwc:institutional_code" xlink:title="Entomological Laboratory, Kyushu University, Fukuoka, Japan" xlink:href="http://grbio.org/institution/kyushu-university" xlink:type="simple">ELKU</named-content> • 3♂, Shigureyama, alt. 252 m, 18. VI. 2022, <abbrev xmlns:xlink="http://www.w3.org/1999/xlink" xlink:title="light trapping" id="ABBRID0EOBAG" xlink:type="simple">LT</abbrev>, S. Tomura leg., <named-content xmlns:xlink="http://www.w3.org/1999/xlink" content-type="dwc:institutional_code" xlink:title="Entomological Laboratory, Kyushu University, Fukuoka, Japan" xlink:href="http://grbio.org/institution/kyushu-university" xlink:type="simple">ELKU</named-content> • 1♂, same data, genitalia slide no. JP-164, DNA sample JHP-266, museum ID <named-content xmlns:xlink="http://www.w3.org/1999/xlink" content-type="dwc:institutional_code" xlink:title="Entomological Laboratory, Kyushu University, Fukuoka, Japan" xlink:href="http://grbio.org/institution/kyushu-university" xlink:type="simple">ELKU</named-content>-I-L-Bonin 000071, <named-content xmlns:xlink="http://www.w3.org/1999/xlink" content-type="dwc:institutional_code" xlink:title="Entomological Laboratory, Kyushu University, Fukuoka, Japan" xlink:href="http://grbio.org/institution/kyushu-university" xlink:type="simple">ELKU</named-content> • 4♂, same locality, alt. 252 m, 18. VI. 2022, S. Yagi, T. Hirowatari, S. Tomura, M. Kimura leg., <named-content xmlns:xlink="http://www.w3.org/1999/xlink" content-type="dwc:institutional_code" xlink:title="Entomological Laboratory, Kyushu University, Fukuoka, Japan" xlink:href="http://grbio.org/institution/kyushu-university" xlink:type="simple">ELKU</named-content> • 2♂, same locality, 26. VI. 2022, <abbrev xmlns:xlink="http://www.w3.org/1999/xlink" xlink:title="light trapping" id="ABBRID0EGCAG" xlink:type="simple">LT</abbrev>, S. Yagi, S. Tomura, M. Kimura leg., <named-content xmlns:xlink="http://www.w3.org/1999/xlink" content-type="dwc:institutional_code" xlink:title="Entomological Laboratory, Kyushu University, Fukuoka, Japan" xlink:href="http://grbio.org/institution/kyushu-university" xlink:type="simple">ELKU</named-content> • 10♂, same locality, 13. XI. 2022, <abbrev xmlns:xlink="http://www.w3.org/1999/xlink" xlink:title="light trapping" id="ABBRID0EPCAG" xlink:type="simple">LT</abbrev>, T. Hirowatari, J.-H. Park &amp; M. Kimura leg., <named-content xmlns:xlink="http://www.w3.org/1999/xlink" content-type="dwc:institutional_code" xlink:title="Entomological Laboratory, Kyushu University, Fukuoka, Japan" xlink:href="http://grbio.org/institution/kyushu-university" xlink:type="simple">ELKU</named-content> • 10♂1♀, same locality, 9. III. 2023, <abbrev xmlns:xlink="http://www.w3.org/1999/xlink" xlink:title="light trapping" id="ABBRID0EYCAG" xlink:type="simple">LT</abbrev>, T. Hirowatari, S. Yagi, Y. Matsui, S. Tomura, J.-H. Park &amp; M. Kimura leg., <named-content xmlns:xlink="http://www.w3.org/1999/xlink" content-type="dwc:institutional_code" xlink:title="Entomological Laboratory, Kyushu University, Fukuoka, Japan" xlink:href="http://grbio.org/institution/kyushu-university" xlink:type="simple">ELKU</named-content> • 6♂, same locality, 13. III. 2023, T. Hirowatari, S. Yagi, Y. Matsui, S. Tomura, J.-H. Park &amp; M. Kimura leg., <named-content xmlns:xlink="http://www.w3.org/1999/xlink" content-type="dwc:institutional_code" xlink:title="Entomological Laboratory, Kyushu University, Fukuoka, Japan" xlink:href="http://grbio.org/institution/kyushu-university" xlink:type="simple">ELKU</named-content> • 9♂, same locality, 9. III. 2023, <abbrev xmlns:xlink="http://www.w3.org/1999/xlink" xlink:title="light trapping" id="ABBRID0EGDAG" xlink:type="simple">LT</abbrev>, T. Hirowatari, S. Yagi, M. Kimura, S. Tomura, Y. Matsui &amp; J.-H. Park leg., <named-content xmlns:xlink="http://www.w3.org/1999/xlink" content-type="dwc:institutional_code" xlink:title="Entomological Laboratory, Kyushu University, Fukuoka, Japan" xlink:href="http://grbio.org/institution/kyushu-university" xlink:type="simple">ELKU</named-content> • 1♂, same data, JP-173, JHP-117, <named-content xmlns:xlink="http://www.w3.org/1999/xlink" content-type="dwc:institutional_code" xlink:title="Entomological Laboratory, Kyushu University, Fukuoka, Japan" xlink:href="http://grbio.org/institution/kyushu-university" xlink:type="simple">ELKU</named-content> • 3♂, same data, S. Tomura leg., <named-content xmlns:xlink="http://www.w3.org/1999/xlink" content-type="dwc:institutional_code" xlink:title="Entomological Laboratory, Kyushu University, Fukuoka, Japan" xlink:href="http://grbio.org/institution/kyushu-university" xlink:type="simple">ELKU</named-content> • 1♂1♀, same locality, 11. VI. 2023, <abbrev xmlns:xlink="http://www.w3.org/1999/xlink" xlink:title="light trapping" id="ABBRID0EZDAG" xlink:type="simple">LT</abbrev>, T. Hirowatari, S. Yagi, Y. Matsui, J.-H. Park, I. Kawashima, J. Hamaguchi &amp; M. Kimura leg., <named-content xmlns:xlink="http://www.w3.org/1999/xlink" content-type="dwc:institutional_code" xlink:title="Entomological Laboratory, Kyushu University, Fukuoka, Japan" xlink:href="http://grbio.org/institution/kyushu-university" xlink:type="simple">ELKU</named-content> • 15♂, Tatsumi road, 11. VI. 2023, <abbrev xmlns:xlink="http://www.w3.org/1999/xlink" xlink:title="light trapping" id="ABBRID0ECEAG" xlink:type="simple">LT</abbrev>, J.-H. Park leg., <named-content xmlns:xlink="http://www.w3.org/1999/xlink" content-type="dwc:institutional_code" xlink:title="Entomological Laboratory, Kyushu University, Fukuoka, Japan" xlink:href="http://grbio.org/institution/kyushu-university" xlink:type="simple">ELKU</named-content> • 1♂, Higashi-machi, 12–14. III. 2023, T. Hirowatari, S. Yagi, M. Kimura, Y. Matsui &amp; J.-H. Park leg., <named-content xmlns:xlink="http://www.w3.org/1999/xlink" content-type="dwc:institutional_code" xlink:title="Entomological Laboratory, Kyushu University, Fukuoka, Japan" xlink:href="http://grbio.org/institution/kyushu-university" xlink:type="simple">ELKU</named-content> • 1♂, same locality, 13. III. 2023, <abbrev xmlns:xlink="http://www.w3.org/1999/xlink" xlink:title="light trapping" id="ABBRID0EQEAG" xlink:type="simple">LT</abbrev>, S. Yagi leg., <named-content xmlns:xlink="http://www.w3.org/1999/xlink" content-type="dwc:institutional_code" xlink:title="Entomological Laboratory, Kyushu University, Fukuoka, Japan" xlink:href="http://grbio.org/institution/kyushu-university" xlink:type="simple">ELKU</named-content> • 1♂, same locality, 22. I. 2024, at Light, Yu Hisasue leg., <named-content xmlns:xlink="http://www.w3.org/1999/xlink" content-type="dwc:institutional_code" xlink:title="Entomological Laboratory, Kyushu University, Fukuoka, Japan" xlink:href="http://grbio.org/institution/kyushu-university" xlink:type="simple">ELKU</named-content> • 1♂, Higashidaira, 18. VI. 2022, T. Hirowatari leg., <named-content xmlns:xlink="http://www.w3.org/1999/xlink" content-type="dwc:institutional_code" xlink:title="Entomological Laboratory, Kyushu University, Fukuoka, Japan" xlink:href="http://grbio.org/institution/kyushu-university" xlink:type="simple">ELKU</named-content> • 1♂, same locality, 26. VI. 2022, T. Hirowatari leg., <named-content xmlns:xlink="http://www.w3.org/1999/xlink" content-type="dwc:institutional_code" xlink:title="Entomological Laboratory, Kyushu University, Fukuoka, Japan" xlink:href="http://grbio.org/institution/kyushu-university" xlink:type="simple">ELKU</named-content> • 1♂, same locality, 15. XI. 2022, T. Hirowatari leg., <named-content xmlns:xlink="http://www.w3.org/1999/xlink" content-type="dwc:institutional_code" xlink:title="Entomological Laboratory, Kyushu University, Fukuoka, Japan" xlink:href="http://grbio.org/institution/kyushu-university" xlink:type="simple">ELKU</named-content> • 1♀, same locality, 10. III. 2023, SW, T. Hirowatari, S. Yagi, M. Kimura, S. Tomura, Y. Matsui &amp; J.-H. Park leg., <named-content xmlns:xlink="http://www.w3.org/1999/xlink" content-type="dwc:institutional_code" xlink:title="Entomological Laboratory, Kyushu University, Fukuoka, Japan" xlink:href="http://grbio.org/institution/kyushu-university" xlink:type="simple">ELKU</named-content> • 1♂, Asahiyama, alt. 206 m, 18. VI. 2022, S. Tomura leg., JP-162, JHP-265, <named-content xmlns:xlink="http://www.w3.org/1999/xlink" content-type="dwc:institutional_code" xlink:title="Entomological Laboratory, Kyushu University, Fukuoka, Japan" xlink:href="http://grbio.org/institution/kyushu-university" xlink:type="simple">ELKU</named-content>-I-L-Bonin 000070, <named-content xmlns:xlink="http://www.w3.org/1999/xlink" content-type="dwc:institutional_code" xlink:title="Entomological Laboratory, Kyushu University, Fukuoka, Japan" xlink:href="http://grbio.org/institution/kyushu-university" xlink:type="simple">ELKU</named-content> • 1♂, same locality, 13. XI. 2022, T. Hirowatari leg., <named-content xmlns:xlink="http://www.w3.org/1999/xlink" content-type="dwc:institutional_code" xlink:title="Entomological Laboratory, Kyushu University, Fukuoka, Japan" xlink:href="http://grbio.org/institution/kyushu-university" xlink:type="simple">ELKU</named-content> • 1♂, 11. VI. 2023, M. Kimura leg., <named-content xmlns:xlink="http://www.w3.org/1999/xlink" content-type="dwc:institutional_code" xlink:title="Entomological Laboratory, Kyushu University, Fukuoka, Japan" xlink:href="http://grbio.org/institution/kyushu-university" xlink:type="simple">ELKU</named-content> • 4♂, same locality, 14. XI. 2022, <abbrev xmlns:xlink="http://www.w3.org/1999/xlink" xlink:title="light trapping" id="ABBRID0EGGAG" xlink:type="simple">LT</abbrev>, J.-H. Park, T. Hirowatari, M. Kimura leg., <named-content xmlns:xlink="http://www.w3.org/1999/xlink" content-type="dwc:institutional_code" xlink:title="Entomological Laboratory, Kyushu University, Fukuoka, Japan" xlink:href="http://grbio.org/institution/kyushu-university" xlink:type="simple">ELKU</named-content> • 1♂, same data, JP-179, JHP-122, <named-content xmlns:xlink="http://www.w3.org/1999/xlink" content-type="dwc:institutional_code" xlink:title="Entomological Laboratory, Kyushu University, Fukuoka, Japan" xlink:href="http://grbio.org/institution/kyushu-university" xlink:type="simple">ELKU</named-content> • 1♂, Chuosan, 14. XI. 2022. XI. 14, <abbrev xmlns:xlink="http://www.w3.org/1999/xlink" xlink:title="light trapping" id="ABBRID0EUGAG" xlink:type="simple">LT</abbrev>, T. Hirowatari, J.-H. Park &amp; M. Kimura leg., <named-content xmlns:xlink="http://www.w3.org/1999/xlink" content-type="dwc:institutional_code" xlink:title="Entomological Laboratory, Kyushu University, Fukuoka, Japan" xlink:href="http://grbio.org/institution/kyushu-university" xlink:type="simple">ELKU</named-content> • 1♂, Funamiyama, alt. 150 m, 11. III. 2022, <abbrev xmlns:xlink="http://www.w3.org/1999/xlink" xlink:title="light trapping" id="ABBRID0E4GAG" xlink:type="simple">LT</abbrev>, T, Hirowatari, S. Yagi, M. Kimura, S. Tomura, Y. Matsui &amp; J.-H. Park leg., <named-content xmlns:xlink="http://www.w3.org/1999/xlink" content-type="dwc:institutional_code" xlink:title="Entomological Laboratory, Kyushu University, Fukuoka, Japan" xlink:href="http://grbio.org/institution/kyushu-university" xlink:type="simple">ELKU</named-content>-IL Bonin 000181, <named-content xmlns:xlink="http://www.w3.org/1999/xlink" content-type="dwc:institutional_code" xlink:title="Entomological Laboratory, Kyushu University, Fukuoka, Japan" xlink:href="http://grbio.org/institution/kyushu-university" xlink:type="simple">ELKU</named-content> • 1♂, same data, alt. 135 m, S. Tomura leg., <named-content xmlns:xlink="http://www.w3.org/1999/xlink" content-type="dwc:institutional_code" xlink:title="Entomological Laboratory, Kyushu University, Fukuoka, Japan" xlink:href="http://grbio.org/institution/kyushu-university" xlink:type="simple">ELKU</named-content> • 1♂, Kopepe-kaigan, 12. VI. 2023, T. Hirowatari leg., <named-content xmlns:xlink="http://www.w3.org/1999/xlink" content-type="dwc:institutional_code" xlink:title="Entomological Laboratory, Kyushu University, Fukuoka, Japan" xlink:href="http://grbio.org/institution/kyushu-university" xlink:type="simple">ELKU</named-content> • 1♂, Kitafukurozawa first tunnel, 10. III. 2023, T. Hirowatari, S. Yagi, M. Kimura, S. Tomura, Y. Matsui &amp; J.-H. Park leg., <named-content xmlns:xlink="http://www.w3.org/1999/xlink" content-type="dwc:institutional_code" xlink:title="Entomological Laboratory, Kyushu University, Fukuoka, Japan" xlink:href="http://grbio.org/institution/kyushu-university" xlink:type="simple">ELKU</named-content> • 1♀, Nagatani (Ogaguwanomori), 12. III. 2023, <abbrev xmlns:xlink="http://www.w3.org/1999/xlink" xlink:title="light trapping" id="ABBRID0E1HAG" xlink:type="simple">LT</abbrev>, T. Hirowatari, S. Yagi, Y. Matsui, S. Tomura, J.-H. Park &amp; M. Kimura leg., JP-175, JHP-119, <named-content xmlns:xlink="http://www.w3.org/1999/xlink" content-type="dwc:institutional_code" xlink:title="Entomological Laboratory, Kyushu University, Fukuoka, Japan" xlink:href="http://grbio.org/institution/kyushu-university" xlink:type="simple">ELKU</named-content> • 1♀, Kitafukurozawa, alt. 10 m, 26. IX. 2023, <abbrev xmlns:xlink="http://www.w3.org/1999/xlink" xlink:title="light trapping" id="ABBRID0EDIAG" xlink:type="simple">LT</abbrev>, Y. Matsui leg., <named-content xmlns:xlink="http://www.w3.org/1999/xlink" content-type="dwc:institutional_code" xlink:title="Entomological Laboratory, Kyushu University, Fukuoka, Japan" xlink:href="http://grbio.org/institution/kyushu-university" xlink:type="simple">ELKU</named-content>-IL Bonin 000182, <named-content xmlns:xlink="http://www.w3.org/1999/xlink" content-type="dwc:institutional_code" xlink:title="Entomological Laboratory, Kyushu University, Fukuoka, Japan" xlink:href="http://grbio.org/institution/kyushu-university" xlink:type="simple">ELKU</named-content> • 3♂, Mt. Akahata-yama, 13. III. 2023, <abbrev xmlns:xlink="http://www.w3.org/1999/xlink" xlink:title="light trapping" id="ABBRID0ERIAG" xlink:type="simple">LT</abbrev>, T. Hirowatari, S. Yagi, M. Kimura, Y. Matsui &amp; J.-H. Park leg., <named-content xmlns:xlink="http://www.w3.org/1999/xlink" content-type="dwc:institutional_code" xlink:title="Entomological Laboratory, Kyushu University, Fukuoka, Japan" xlink:href="http://grbio.org/institution/kyushu-university" xlink:type="simple">ELKU</named-content> • 1♂, Ogamiyama, 25. VI. 2022, <abbrev xmlns:xlink="http://www.w3.org/1999/xlink" xlink:title="light trapping" id="ABBRID0E1IAG" xlink:type="simple">LT</abbrev>, S. Yagi, S. Tomura leg., <named-content xmlns:xlink="http://www.w3.org/1999/xlink" content-type="dwc:institutional_code" xlink:title="Entomological Laboratory, Kyushu University, Fukuoka, Japan" xlink:href="http://grbio.org/institution/kyushu-university" xlink:type="simple">ELKU</named-content> • 1♂, same data, S. Yagi, T. Hirowatari, S. Tomura, M. Kimura leg., <named-content xmlns:xlink="http://www.w3.org/1999/xlink" content-type="dwc:institutional_code" xlink:title="Entomological Laboratory, Kyushu University, Fukuoka, Japan" xlink:href="http://grbio.org/institution/kyushu-university" xlink:type="simple">ELKU</named-content> • 3♂, same data, S. Tomura leg., <named-content xmlns:xlink="http://www.w3.org/1999/xlink" content-type="dwc:institutional_code" xlink:title="Entomological Laboratory, Kyushu University, Fukuoka, Japan" xlink:href="http://grbio.org/institution/kyushu-university" xlink:type="simple">ELKU</named-content> • 1♂, same locality, 11–16. VII. 2024, <abbrev xmlns:xlink="http://www.w3.org/1999/xlink" xlink:title="Malaise trap" id="ABBRID0ENJAG" xlink:type="simple">MT</abbrev>, J.-H. Park leg., <named-content xmlns:xlink="http://www.w3.org/1999/xlink" content-type="dwc:institutional_code" xlink:title="Entomological Laboratory, Kyushu University, Fukuoka, Japan" xlink:href="http://grbio.org/institution/kyushu-university" xlink:type="simple">ELKU</named-content> • 4♂ Mt. Mikazuki-yama, 11. III. 2023, <abbrev xmlns:xlink="http://www.w3.org/1999/xlink" xlink:title="light trapping" id="ABBRID0EWJAG" xlink:type="simple">LT</abbrev>, T. Hirowatari, S. Yagi, M. Kimura, Y. Matsui, S. Tomura &amp;. J.-H. Park leg., JP-176, JHP-120, <named-content xmlns:xlink="http://www.w3.org/1999/xlink" content-type="dwc:institutional_code" xlink:title="Entomological Laboratory, Kyushu University, Fukuoka, Japan" xlink:href="http://grbio.org/institution/kyushu-university" xlink:type="simple">ELKU</named-content> • 1♂, same locality, 13. VI. 2023, T. Hirowatari leg., <named-content xmlns:xlink="http://www.w3.org/1999/xlink" content-type="dwc:institutional_code" xlink:title="Entomological Laboratory, Kyushu University, Fukuoka, Japan" xlink:href="http://grbio.org/institution/kyushu-university" xlink:type="simple">ELKU</named-content> • 1♀, same locality, 13. VI. 2023, J.-H. Park leg., JP-139, JHP-095, <named-content xmlns:xlink="http://www.w3.org/1999/xlink" content-type="dwc:institutional_code" xlink:title="Entomological Laboratory, Kyushu University, Fukuoka, Japan" xlink:href="http://grbio.org/institution/kyushu-university" xlink:type="simple">ELKU</named-content> • 1♂1♀, Ohgiura-Komagari, 18–31. VII. 2023, N. Tsuji leg., <named-content xmlns:xlink="http://www.w3.org/1999/xlink" content-type="dwc:institutional_code" xlink:title="Entomological Laboratory, Kyushu University, Fukuoka, Japan" xlink:href="http://grbio.org/institution/kyushu-university" xlink:type="simple">ELKU</named-content> • [<bold>Hahajima Is.</bold>]: 2♂, Motochi, 12. IV. 1999, S. Omura leg., <named-content xmlns:xlink="http://www.w3.org/1999/xlink" content-type="dwc:institutional_code" xlink:title="Entomological Laboratory, Kyushu University, Fukuoka, Japan" xlink:href="http://grbio.org/institution/kyushu-university" xlink:type="simple">ELKU</named-content> • 1♂, same locality, 15. IV. 1999, S. Omura leg., <named-content xmlns:xlink="http://www.w3.org/1999/xlink" content-type="dwc:institutional_code" xlink:title="Entomological Laboratory, Kyushu University, Fukuoka, Japan" xlink:href="http://grbio.org/institution/kyushu-university" xlink:type="simple">ELKU</named-content> • 1♂, same locality, Emrg. on 15. IV. 1999, S. Omura leg., <named-content xmlns:xlink="http://www.w3.org/1999/xlink" content-type="dwc:institutional_code" xlink:title="Entomological Laboratory, Kyushu University, Fukuoka, Japan" xlink:href="http://grbio.org/institution/kyushu-university" xlink:type="simple">ELKU</named-content> • 1♂, same locality, 15. VII. 2002, S. Omura leg., <named-content xmlns:xlink="http://www.w3.org/1999/xlink" content-type="dwc:institutional_code" xlink:title="Entomological Laboratory, Kyushu University, Fukuoka, Japan" xlink:href="http://grbio.org/institution/kyushu-university" xlink:type="simple">ELKU</named-content> • 1♂, Chokiyama, 22. VI. 2022, <abbrev xmlns:xlink="http://www.w3.org/1999/xlink" xlink:title="light trapping" id="ABBRID0EELAG" xlink:type="simple">LT</abbrev>, S. Tomura leg., <named-content xmlns:xlink="http://www.w3.org/1999/xlink" content-type="dwc:institutional_code" xlink:title="Entomological Laboratory, Kyushu University, Fukuoka, Japan" xlink:href="http://grbio.org/institution/kyushu-university" xlink:type="simple">ELKU</named-content> • 1♀, same locality, 15. VI. 2023, <abbrev xmlns:xlink="http://www.w3.org/1999/xlink" xlink:title="light trapping" id="ABBRID0ENLAG" xlink:type="simple">LT</abbrev>, J.-H. Park leg., JP-138, JHP-094, <named-content xmlns:xlink="http://www.w3.org/1999/xlink" content-type="dwc:institutional_code" xlink:title="Entomological Laboratory, Kyushu University, Fukuoka, Japan" xlink:href="http://grbio.org/institution/kyushu-university" xlink:type="simple">ELKU</named-content> • 1♂, Hyogidaira, alt. 89 m, 23. VI. 2022, <abbrev xmlns:xlink="http://www.w3.org/1999/xlink" xlink:title="light trapping" id="ABBRID0EWLAG" xlink:type="simple">LT</abbrev>, S. Tomura leg., <named-content xmlns:xlink="http://www.w3.org/1999/xlink" content-type="dwc:institutional_code" xlink:title="Entomological Laboratory, Kyushu University, Fukuoka, Japan" xlink:href="http://grbio.org/institution/kyushu-university" xlink:type="simple">ELKU</named-content> • 1♂, same data, JP-165, JHP-267, <named-content xmlns:xlink="http://www.w3.org/1999/xlink" content-type="dwc:institutional_code" xlink:title="Entomological Laboratory, Kyushu University, Fukuoka, Japan" xlink:href="http://grbio.org/institution/kyushu-university" xlink:type="simple">ELKU</named-content>-I-L-Bonin 000072 • 1♂, same data, JP-167, JHP-268, <named-content xmlns:xlink="http://www.w3.org/1999/xlink" content-type="dwc:institutional_code" xlink:title="Entomological Laboratory, Kyushu University, Fukuoka, Japan" xlink:href="http://grbio.org/institution/kyushu-university" xlink:type="simple">ELKU</named-content>-I-L-Bonin 000073, <named-content xmlns:xlink="http://www.w3.org/1999/xlink" content-type="dwc:institutional_code" xlink:title="Entomological Laboratory, Kyushu University, Fukuoka, Japan" xlink:href="http://grbio.org/institution/kyushu-university" xlink:type="simple">ELKU</named-content> • 1♂, Mt. Funaki-yama, 17. III. 2023, <abbrev xmlns:xlink="http://www.w3.org/1999/xlink" xlink:title="light trapping" id="ABBRID0EOMAG" xlink:type="simple">LT</abbrev>, S. Yagi leg., <named-content xmlns:xlink="http://www.w3.org/1999/xlink" content-type="dwc:institutional_code" xlink:title="Entomological Laboratory, Kyushu University, Fukuoka, Japan" xlink:href="http://grbio.org/institution/kyushu-university" xlink:type="simple">ELKU</named-content> • 2♂, Funakiyama, 11. XI. 2022, T. Hirowatari, J.-H. Park &amp; M. Kimura leg., <named-content xmlns:xlink="http://www.w3.org/1999/xlink" content-type="dwc:institutional_code" xlink:title="Entomological Laboratory, Kyushu University, Fukuoka, Japan" xlink:href="http://grbio.org/institution/kyushu-university" xlink:type="simple">ELKU</named-content> • 3♂, same locality, 17. III. 2023, <abbrev xmlns:xlink="http://www.w3.org/1999/xlink" xlink:title="light trapping" id="ABBRID0E3MAG" xlink:type="simple">LT</abbrev>, T. Hirowatari, S. Yagi, Y. Matsui, J.-H. Park, N. Katsube, M. Kimura leg., <named-content xmlns:xlink="http://www.w3.org/1999/xlink" content-type="dwc:institutional_code" xlink:title="Entomological Laboratory, Kyushu University, Fukuoka, Japan" xlink:href="http://grbio.org/institution/kyushu-university" xlink:type="simple">ELKU</named-content> • 12♂3♀, Funakiyama chûfuku, 17. III. 2023, <abbrev xmlns:xlink="http://www.w3.org/1999/xlink" xlink:title="light trapping" id="ABBRID0EFNAG" xlink:type="simple">LT</abbrev>, J.-H. Park leg., <named-content xmlns:xlink="http://www.w3.org/1999/xlink" content-type="dwc:institutional_code" xlink:title="Entomological Laboratory, Kyushu University, Fukuoka, Japan" xlink:href="http://grbio.org/institution/kyushu-university" xlink:type="simple">ELKU</named-content> • 1♂, Shin yûhigaoka, 7. XI. 2022, <abbrev xmlns:xlink="http://www.w3.org/1999/xlink" xlink:title="light trapping" id="ABBRID0EONAG" xlink:type="simple">LT</abbrev>, J.-H. Park, T. Hirowatari, M. Kimura leg., <named-content xmlns:xlink="http://www.w3.org/1999/xlink" content-type="dwc:institutional_code" xlink:title="Entomological Laboratory, Kyushu University, Fukuoka, Japan" xlink:href="http://grbio.org/institution/kyushu-university" xlink:type="simple">ELKU</named-content> • 2♂, same locality, 15. III. 2023, T. Hirowatari, S. Yagi, Y. Matsui, J.-H. Park, N. Katsube &amp; M. Kimura leg., <named-content xmlns:xlink="http://www.w3.org/1999/xlink" content-type="dwc:institutional_code" xlink:title="Entomological Laboratory, Kyushu University, Fukuoka, Japan" xlink:href="http://grbio.org/institution/kyushu-university" xlink:type="simple">ELKU</named-content> • 1♂, 14. VI. 2023, <abbrev xmlns:xlink="http://www.w3.org/1999/xlink" xlink:title="light trapping" id="ABBRID0E3NAG" xlink:type="simple">LT</abbrev>, J.-H. Park leg., <named-content xmlns:xlink="http://www.w3.org/1999/xlink" content-type="dwc:institutional_code" xlink:title="Entomological Laboratory, Kyushu University, Fukuoka, Japan" xlink:href="http://grbio.org/institution/kyushu-university" xlink:type="simple">ELKU</named-content> • 1♂, Nishiura, 21. VI. 2022, <abbrev xmlns:xlink="http://www.w3.org/1999/xlink" xlink:title="light trapping" id="ABBRID0EFOAG" xlink:type="simple">LT</abbrev>, S. Tomura leg., <named-content xmlns:xlink="http://www.w3.org/1999/xlink" content-type="dwc:institutional_code" xlink:title="Entomological Laboratory, Kyushu University, Fukuoka, Japan" xlink:href="http://grbio.org/institution/kyushu-university" xlink:type="simple">ELKU</named-content> • 1♀, same data, S. Yagi, T. Hirowatari, S. Tomura, M. Kimura leg., <named-content xmlns:xlink="http://www.w3.org/1999/xlink" content-type="dwc:institutional_code" xlink:title="Entomological Laboratory, Kyushu University, Fukuoka, Japan" xlink:href="http://grbio.org/institution/kyushu-university" xlink:type="simple">ELKU</named-content> • 1♀, Minamizaki, 23. VI. 2022, SW, S. Yagi leg., <named-content xmlns:xlink="http://www.w3.org/1999/xlink" content-type="dwc:institutional_code" xlink:title="Entomological Laboratory, Kyushu University, Fukuoka, Japan" xlink:href="http://grbio.org/institution/kyushu-university" xlink:type="simple">ELKU</named-content> • 1♂, same data, Beating: dead leaves of <tp:taxon-name><tp:taxon-name-part taxon-name-part-type="genus" reg="Livistona">Livistona</tp:taxon-name-part> <tp:taxon-name-part taxon-name-part-type="species" reg="chinensis">chinensis</tp:taxon-name-part> <tp:taxon-name-part taxon-name-part-type="infraspecific-rank">var.</tp:taxon-name-part> <tp:taxon-name-part taxon-name-part-type="variety" reg="boninensis">boninensis</tp:taxon-name-part></tp:taxon-name>, S. Tomura leg., <named-content xmlns:xlink="http://www.w3.org/1999/xlink" content-type="dwc:institutional_code" xlink:title="Entomological Laboratory, Kyushu University, Fukuoka, Japan" xlink:href="http://grbio.org/institution/kyushu-university" xlink:type="simple">ELKU</named-content> • 4♂, 10–11. XI. 2022, SW, J.-H. Park leg., <named-content xmlns:xlink="http://www.w3.org/1999/xlink" content-type="dwc:institutional_code" xlink:title="Entomological Laboratory, Kyushu University, Fukuoka, Japan" xlink:href="http://grbio.org/institution/kyushu-university" xlink:type="simple">ELKU</named-content> • 1♂, same data, JP-177, JHP-121, <named-content xmlns:xlink="http://www.w3.org/1999/xlink" content-type="dwc:institutional_code" xlink:title="Entomological Laboratory, Kyushu University, Fukuoka, Japan" xlink:href="http://grbio.org/institution/kyushu-university" xlink:type="simple">ELKU</named-content> • 1♀, Omoto bridge, 10. XI. 2022, <abbrev xmlns:xlink="http://www.w3.org/1999/xlink" xlink:title="light trapping" id="ABBRID0EYPAG" xlink:type="simple">LT</abbrev>, J.-H. Park, T. Hirowatari &amp; M. Kimura leg., <named-content xmlns:xlink="http://www.w3.org/1999/xlink" content-type="dwc:institutional_code" xlink:title="Entomological Laboratory, Kyushu University, Fukuoka, Japan" xlink:href="http://grbio.org/institution/kyushu-university" xlink:type="simple">ELKU</named-content> • 1♀, Kitakoh, 17. VI. 2023, <abbrev xmlns:xlink="http://www.w3.org/1999/xlink" xlink:title="light trapping" id="ABBRID0EBQAG" xlink:type="simple">LT</abbrev>, Y. Matsui leg., <named-content xmlns:xlink="http://www.w3.org/1999/xlink" content-type="dwc:institutional_code" xlink:title="Entomological Laboratory, Kyushu University, Fukuoka, Japan" xlink:href="http://grbio.org/institution/kyushu-university" xlink:type="simple">ELKU</named-content> • [<bold>Iwoto Is.</bold>]: 1♂, 11. IV. 2022, L5, M. Kimura leg., JP-168, JHP-269, <named-content xmlns:xlink="http://www.w3.org/1999/xlink" content-type="dwc:institutional_code" xlink:title="Entomological Laboratory, Kyushu University, Fukuoka, Japan" xlink:href="http://grbio.org/institution/kyushu-university" xlink:type="simple">ELKU</named-content>-I-L-Bonin 000105, <named-content xmlns:xlink="http://www.w3.org/1999/xlink" content-type="dwc:institutional_code" xlink:title="Entomological Laboratory, Kyushu University, Fukuoka, Japan" xlink:href="http://grbio.org/institution/kyushu-university" xlink:type="simple">ELKU</named-content>.</p><fig id="F1" position="float" orientation="portrait"><object-id xmlns:xlink="http://www.w3.org/1999/xlink" content-type="doi" xlink:type="simple">10.3897/zookeys.1250.154226.figures1-8</object-id><object-id xmlns:xlink="http://www.w3.org/1999/xlink" content-type="arpha" xlink:type="simple">0A4D7A6D-5626-57AA-B1A4-9E241D65D818</object-id><label>Figures 1–8.</label><caption><p>Adults. 1. <italic><tp:taxon-name><tp:taxon-name-part taxon-name-part-type="genus" reg="Erechthias">Erechthias</tp:taxon-name-part> <tp:taxon-name-part taxon-name-part-type="species" reg="itoi">itoi</tp:taxon-name-part></tp:taxon-name></italic> Moriuti &amp; Kadohara, 1994, male, museum ID <named-content xmlns:xlink="http://www.w3.org/1999/xlink" content-type="dwc:institutional_code" xlink:title="Entomological Laboratory, Kyushu University, Fukuoka, Japan" xlink:href="http://grbio.org/institution/kyushu-university" xlink:type="simple">ELKU</named-content>-I-L-000181; 2. Ditto, female, <named-content xmlns:xlink="http://www.w3.org/1999/xlink" content-type="dwc:institutional_code" xlink:title="Entomological Laboratory, Kyushu University, Fukuoka, Japan" xlink:href="http://grbio.org/institution/kyushu-university" xlink:type="simple">ELKU</named-content>-I-L-000182; 3. <italic><tp:taxon-name><tp:taxon-name-part taxon-name-part-type="genus" reg="Erechthias">E.</tp:taxon-name-part> <tp:taxon-name-part taxon-name-part-type="species" reg="zebrina">zebrina</tp:taxon-name-part></tp:taxon-name></italic> (Butler, 1881), male, genitalia slide no. JP-328; 4. <italic><tp:taxon-name><tp:taxon-name-part taxon-name-part-type="genus" reg="Erechthias">E.</tp:taxon-name-part> <tp:taxon-name-part taxon-name-part-type="species" reg="minuscula">minuscula</tp:taxon-name-part></tp:taxon-name></italic> (Walsingham, 1897), female, JP-315; 5. <italic><tp:taxon-name><tp:taxon-name-part taxon-name-part-type="genus" reg="Erechthias">E.</tp:taxon-name-part> <tp:taxon-name-part taxon-name-part-type="species" reg="atririvis">atririvis</tp:taxon-name-part></tp:taxon-name></italic> (Meyrick, 1931), male, JP-305; 6. Ditto, female, JP-306; 7. <italic><tp:taxon-name><tp:taxon-name-part taxon-name-part-type="genus" reg="Erechthias">E.</tp:taxon-name-part> <tp:taxon-name-part taxon-name-part-type="species" reg="mirabilis">mirabilis</tp:taxon-name-part></tp:taxon-name></italic> sp. nov., male, holotype, JP-312; 8. Ditto, female, paratype, JP-018. Scale bars: 8.0 mm.</p></caption><graphic xmlns:xlink="http://www.w3.org/1999/xlink" xlink:href="zookeys-1250-013_article-154226__-g001.jpg" position="float" orientation="portrait" xlink:type="simple" id="oo_1402225.jpg"><uri content-type="original_file" xlink:type="simple">https://binary.pensoft.net/fig/1402225</uri></graphic></fig></tp:treatment-sec><tp:treatment-sec sec-type="diagnosis" id="SECID0EETAG"><title>Diagnosis.</title><p>This species is externally similar to <italic><tp:taxon-name><tp:taxon-name-part taxon-name-part-type="genus" reg="Erechthias">E.</tp:taxon-name-part> <tp:taxon-name-part taxon-name-part-type="species" reg="atririvis">atririvis</tp:taxon-name-part></tp:taxon-name></italic> (Meyrick, 1931) and <italic><tp:taxon-name><tp:taxon-name-part taxon-name-part-type="genus" reg="Erechthias">E.</tp:taxon-name-part> <tp:taxon-name-part taxon-name-part-type="species" reg="charadrota">charadrota</tp:taxon-name-part></tp:taxon-name></italic> Meyrick, 1880 but can be distinguished by the following characteristics: the anterior 1/2 of the forewing is black from the base to basal 2/3 (the basal 2/5 is black with a white spot in <italic><tp:taxon-name><tp:taxon-name-part taxon-name-part-type="genus" reg="Erechthias">E.</tp:taxon-name-part> <tp:taxon-name-part taxon-name-part-type="species" reg="atririvis">atririvis</tp:taxon-name-part></tp:taxon-name></italic>, the black line is divided by a white line at the middle in <italic><tp:taxon-name><tp:taxon-name-part taxon-name-part-type="genus" reg="Erechthias">E.</tp:taxon-name-part> <tp:taxon-name-part taxon-name-part-type="species" reg="charadrota">charadrota</tp:taxon-name-part></tp:taxon-name></italic>). The male genitalia are similar to those of <italic><tp:taxon-name><tp:taxon-name-part taxon-name-part-type="genus" reg="Erechthias">E.</tp:taxon-name-part> <tp:taxon-name-part taxon-name-part-type="species" reg="chasmatias">chasmatias</tp:taxon-name-part></tp:taxon-name></italic> (Meyrick, 1880), but can be distinguished by the phallus: the phallus with a cluster of ~15 distinct cornuti (phallus with large curved cornuti in <italic><tp:taxon-name><tp:taxon-name-part taxon-name-part-type="genus" reg="Erechthias">E.</tp:taxon-name-part> <tp:taxon-name-part taxon-name-part-type="species" reg="chasmatias">chasmatias</tp:taxon-name-part></tp:taxon-name></italic>). The female genitalia are similar to those of <italic><tp:taxon-name><tp:taxon-name-part taxon-name-part-type="genus" reg="Erechthias">E.</tp:taxon-name-part> <tp:taxon-name-part taxon-name-part-type="species" reg="trigonosema">trigonosema</tp:taxon-name-part></tp:taxon-name></italic> (Turner, 1923) but can be distinguished by the following characteristics: the ovipositor is relatively short, 2 × the length of segment VIII, and basal 1/5 of the ductus bursae is sclerotized (the ovipositor is relatively long, 4 × the length of segment VIII, and the ductus bursae is completely sclerotized in <italic><tp:taxon-name><tp:taxon-name-part taxon-name-part-type="genus" reg="Erechthias">E.</tp:taxon-name-part> <tp:taxon-name-part taxon-name-part-type="species" reg="trigonosema">trigonosema</tp:taxon-name-part></tp:taxon-name></italic>).</p></tp:treatment-sec><tp:treatment-sec sec-type="description" id="SECID0ECWAG"><title>Additional description.</title><p><bold><italic>Measurements</italic>.</bold> Forewing length 6.5–8.2 mm (<italic>n</italic> = 5), antenna length 6.2–7.6 (<italic>n</italic> = 4) in male, forewing length 8.0–9.7 (<italic>n</italic> = 5), antenna length 7.1–7.7 (<italic>n</italic> = 3) in female. For more morphological information, see <xref ref-type="bibr" rid="B51">Moriuti and Kadohara (1994)</xref> and <xref ref-type="bibr" rid="B89">Yoshimatsu and Makihara (1995)</xref>.</p></tp:treatment-sec><tp:treatment-sec sec-type="distribution" id="SECID0E4WAG"><title>Distribution.</title><p>Japan (Chichijima Is., Hahajima Is., Iwoto Is.).</p></tp:treatment-sec><tp:treatment-sec sec-type="biology" id="SECID0ECXAG"><title>Biology.</title><p>The larvae feed on dead branches of <italic><tp:taxon-name><tp:taxon-name-part taxon-name-part-type="genus" reg="Cinnamomum">Cinnamomum</tp:taxon-name-part> <tp:taxon-name-part taxon-name-part-type="species" reg="japonicum">japonicum</tp:taxon-name-part></tp:taxon-name></italic> Siebold (<tp:taxon-name><tp:taxon-name-part taxon-name-part-type="family">Lauraceae</tp:taxon-name-part></tp:taxon-name>) (<xref ref-type="bibr" rid="B89">Yoshimatsu and Makihara 1995</xref>). Adults have been collected almost every month, except for February, August, October, and December, on the Ogasawara Islands (<xref ref-type="bibr" rid="B51">Moriuti and Kadohara 1994</xref>).</p></tp:treatment-sec><tp:treatment-sec sec-type="DNA analyses" id="SECID0EAYAG"><title>DNA analyses.</title><p>The DNA barcode of a single specimen collected from Hahajima Island was completely matched to unidentified <tp:taxon-name><tp:taxon-name-part taxon-name-part-type="phylum">Arthropoda</tp:taxon-name-part></tp:taxon-name> from British Indian Ocean Territory (Sequence ID: BIOT386-24). The intraspecific pairwise distance of this species among Ogasawara Island populations was 0.00%–1.86% (<italic>n</italic> = 12) (Suppl. material <xref ref-type="supplementary-material" rid="S2">2</xref>). The haplotype network was calculated and eight haplotypes were identified in 15 samples from Ogasawara Islands and Indo Ocean (Fig. <xref ref-type="fig" rid="F10">51</xref>).</p></tp:treatment-sec><tp:treatment-sec sec-type="remarks" id="SECID0EVYAG"><title>Remarks.</title><p>Most specimens were collected using a light trap. Rarely seen during the daytime. This species is considered endemic to the Ogasawara Islands, but, unexpectedly, it is currently collected only on inhabited islands. In addition, as the DNA barcode of this species was matched to an unknown <tp:taxon-name><tp:taxon-name-part taxon-name-part-type="phylum">Arthropoda</tp:taxon-name-part></tp:taxon-name> from British Indian Ocean Territory, this species may also inhabit areas other than the Ogasawara Islands.</p></tp:treatment-sec><tp:treatment-sec><!--Section generated to contain objects referenced in tp:taxon-treatment.--><fig id="F5" position="float" orientation="portrait"><object-id xmlns:xlink="http://www.w3.org/1999/xlink" content-type="doi" xlink:type="simple">10.3897/zookeys.1250.154226.figures27-30</object-id><object-id xmlns:xlink="http://www.w3.org/1999/xlink" content-type="arpha" xlink:type="simple">EC423120-6599-5C09-937B-A750FC179419</object-id><label>Figures 27–30.</label><caption><p>Male genitalia. 27. <italic><tp:taxon-name><tp:taxon-name-part taxon-name-part-type="genus" reg="Erechthias">Erechthias</tp:taxon-name-part> <tp:taxon-name-part taxon-name-part-type="species" reg="itoi">itoi</tp:taxon-name-part></tp:taxon-name></italic> Moriuti &amp; Kadohara, 1994, genitalia slide no. JP-164; 27a. Overview except phallus; 27b, 27c, 27d. Phallus; 28. <italic><tp:taxon-name><tp:taxon-name-part taxon-name-part-type="genus" reg="Erechthias">E.</tp:taxon-name-part> <tp:taxon-name-part taxon-name-part-type="species" reg="zebrina">zebrina</tp:taxon-name-part></tp:taxon-name></italic> (Butler, 1881), JP-328; 28a. Overview except phallus; 28b, 28c. Phallus; 29. <italic><tp:taxon-name><tp:taxon-name-part taxon-name-part-type="genus" reg="Erechthias">E.</tp:taxon-name-part> <tp:taxon-name-part taxon-name-part-type="species" reg="minuscula">minuscula</tp:taxon-name-part></tp:taxon-name></italic> (Walsingham, 1897), JP-309; 29a. Overview except phallus; 29b, 29c. Phallus; 30. <italic><tp:taxon-name><tp:taxon-name-part taxon-name-part-type="genus" reg="Erechthias">E.</tp:taxon-name-part> <tp:taxon-name-part taxon-name-part-type="species" reg="atririvis">atririvis</tp:taxon-name-part></tp:taxon-name></italic> (Meyrick, 1931), JP-305; 30a. Overview except phallus; 30b. Phallus. Scale bars: 0.3 mm (27a, 27b, 28a, 18b, 29a, 29b, 30a, 30b), 0.1 mm (27c, 27d, 28c, 29c).</p></caption><graphic xmlns:xlink="http://www.w3.org/1999/xlink" xlink:href="zookeys-1250-013_article-154226__-g005.jpg" position="float" orientation="portrait" xlink:type="simple" id="oo_1402229.jpg"><uri content-type="original_file" xlink:type="simple">https://binary.pensoft.net/fig/1402229</uri></graphic></fig><fig id="F7" position="float" orientation="portrait"><object-id xmlns:xlink="http://www.w3.org/1999/xlink" content-type="doi" xlink:type="simple">10.3897/zookeys.1250.154226.figures35-38</object-id><object-id xmlns:xlink="http://www.w3.org/1999/xlink" content-type="arpha" xlink:type="simple">D8C5836B-8FDB-5014-964E-32B5353B1A42</object-id><label>Figures 35–38.</label><caption><p>Female genitalia. 35. <italic><tp:taxon-name><tp:taxon-name-part taxon-name-part-type="genus" reg="Erechthias">Erechthias</tp:taxon-name-part> <tp:taxon-name-part taxon-name-part-type="species" reg="itoi">itoi</tp:taxon-name-part></tp:taxon-name></italic> Moriuti &amp; Kadohara, 1994, genitalia slide no. JP-138; 35a. Segment VIII; 36. <italic><tp:taxon-name><tp:taxon-name-part taxon-name-part-type="genus" reg="Erechthias">E.</tp:taxon-name-part> <tp:taxon-name-part taxon-name-part-type="species" reg="zebrina">zebrina</tp:taxon-name-part></tp:taxon-name></italic> (Butler, 1881), JP-304; 36a. Segment VIII; 37. <italic><tp:taxon-name><tp:taxon-name-part taxon-name-part-type="genus" reg="Erechthias">E.</tp:taxon-name-part> <tp:taxon-name-part taxon-name-part-type="species" reg="minuscula">minuscula</tp:taxon-name-part></tp:taxon-name></italic> (Walsingham, 1897), JP-315; 37a. Segment VIII; 38. <italic><tp:taxon-name><tp:taxon-name-part taxon-name-part-type="genus" reg="Erechthias">E.</tp:taxon-name-part> <tp:taxon-name-part taxon-name-part-type="species" reg="atririvis">atririvis</tp:taxon-name-part></tp:taxon-name></italic> (Meyrick, 1931), JP-306; 38a. Segment VIII. Scale bars: 1.0 mm (35–38), 0.3 mm (35a–38a).</p></caption><graphic xmlns:xlink="http://www.w3.org/1999/xlink" xlink:href="zookeys-1250-013_article-154226__-g007.jpg" position="float" orientation="portrait" xlink:type="simple" id="oo_1402231.jpg"><uri content-type="original_file" xlink:type="simple">https://binary.pensoft.net/fig/1402231</uri></graphic></fig><fig id="F9" position="float" orientation="portrait"><object-id xmlns:xlink="http://www.w3.org/1999/xlink" content-type="doi" xlink:type="simple">10.3897/zookeys.1250.154226.figures43-50</object-id><object-id xmlns:xlink="http://www.w3.org/1999/xlink" content-type="arpha" xlink:type="simple">9CF4E15F-EE76-5ACA-B7C6-45BF72CFEBDA</object-id><label>Figures 43–50.</label><caption><p>Resting position. 43. <italic><tp:taxon-name><tp:taxon-name-part taxon-name-part-type="genus" reg="Erechthias">Erechthias</tp:taxon-name-part> <tp:taxon-name-part taxon-name-part-type="species" reg="itoi">itoi</tp:taxon-name-part></tp:taxon-name></italic> Moriuti &amp; Kadohara, 1994, male; 44. Ditto, female; 45. <italic><tp:taxon-name><tp:taxon-name-part taxon-name-part-type="genus" reg="Erechthias">E.</tp:taxon-name-part> <tp:taxon-name-part taxon-name-part-type="species" reg="zebrina">zebrina</tp:taxon-name-part></tp:taxon-name></italic> (Butler, 1881); 46. <italic><tp:taxon-name><tp:taxon-name-part taxon-name-part-type="genus" reg="Erechthias">E.</tp:taxon-name-part> <tp:taxon-name-part taxon-name-part-type="species" reg="minuscula">minuscula</tp:taxon-name-part></tp:taxon-name></italic> (Walsingham, 1897); 47. <italic><tp:taxon-name><tp:taxon-name-part taxon-name-part-type="genus" reg="Erechthias">E.</tp:taxon-name-part> <tp:taxon-name-part taxon-name-part-type="species" reg="mirabilis">mirabilis</tp:taxon-name-part></tp:taxon-name></italic> sp. nov., female; 48. <italic><tp:taxon-name><tp:taxon-name-part taxon-name-part-type="genus" reg="Erechthias">E.</tp:taxon-name-part> <tp:taxon-name-part taxon-name-part-type="species" reg="nidumicola">nidumicola</tp:taxon-name-part></tp:taxon-name></italic> sp. nov. male; 49. Ditto, female; 50. <italic><tp:taxon-name><tp:taxon-name-part taxon-name-part-type="genus" reg="Erechthias">E.</tp:taxon-name-part> <tp:taxon-name-part taxon-name-part-type="species" reg="flavimacula">flavimacula</tp:taxon-name-part></tp:taxon-name></italic> sp. nov.</p></caption><graphic xmlns:xlink="http://www.w3.org/1999/xlink" xlink:href="zookeys-1250-013_article-154226__-g009.jpg" position="float" orientation="portrait" xlink:type="simple" id="oo_1402233.jpg"><uri content-type="original_file" xlink:type="simple">https://binary.pensoft.net/fig/1402233</uri></graphic></fig><fig id="F10" position="float" orientation="portrait"><object-id xmlns:xlink="http://www.w3.org/1999/xlink" content-type="doi" xlink:type="simple">10.3897/zookeys.1250.154226.figure51</object-id><object-id xmlns:xlink="http://www.w3.org/1999/xlink" content-type="arpha" xlink:type="simple">FDF341BA-DCBF-5EFE-8E06-63959A0F0385</object-id><label>Figure 51.</label><caption><p>Maximum likelihood trees of <italic><tp:taxon-name><tp:taxon-name-part taxon-name-part-type="genus" reg="Erechthias">Erechthias</tp:taxon-name-part></tp:taxon-name></italic> spp. from Ogasawara islands and haplotype networks of <italic><tp:taxon-name><tp:taxon-name-part taxon-name-part-type="genus" reg="Erechthias">E.</tp:taxon-name-part> <tp:taxon-name-part taxon-name-part-type="species" reg="nidumicola">nidumicola</tp:taxon-name-part></tp:taxon-name></italic> sp. nov., <italic><tp:taxon-name><tp:taxon-name-part taxon-name-part-type="genus" reg="Erechthias">E.</tp:taxon-name-part> <tp:taxon-name-part taxon-name-part-type="species" reg="flavimacula">flavimacula</tp:taxon-name-part></tp:taxon-name></italic> sp. nov. and <italic><tp:taxon-name><tp:taxon-name-part taxon-name-part-type="genus" reg="Erechthias">E.</tp:taxon-name-part> <tp:taxon-name-part taxon-name-part-type="species" reg="itoi">itoi</tp:taxon-name-part></tp:taxon-name></italic>. Branch lengths of the phylogenetic tree are proportional to the genetic distances and the scale bar indicated 0.05 substitutions/site. Highlights in the phylogenetic tree and haplotype colors in the network correspond to sampling sites on the phylogenetic tree (Blue: Chichijima Islands; Red: Hahajima Islands; Yellow: Mukojima Islands; Pink: Iwoto Islands; Green: Izu islands; Gray: British Indian Ocean Territory). The number near the node is the bootstrap value (<abbrev xmlns:xlink="http://www.w3.org/1999/xlink" xlink:title="maximum likelihood" id="ABBRID0EI1CI" xlink:type="simple">ML</abbrev>/<abbrev xmlns:xlink="http://www.w3.org/1999/xlink" xlink:title="maximum parsimony" id="ABBRID0EM1CI" xlink:type="simple">MP</abbrev>). Nodes annotated by “—” indicate a mismatch in the topology between the <abbrev xmlns:xlink="http://www.w3.org/1999/xlink" xlink:title="maximum likelihood" id="ABBRID0EQ1CI" xlink:type="simple">ML</abbrev> and <abbrev xmlns:xlink="http://www.w3.org/1999/xlink" xlink:title="maximum parsimony" id="ABBRID0EU1CI" xlink:type="simple">MP</abbrev> methods. The sizes of the circles are proportionate to the numbers of specimens sharing a particular haplotype. The arrow marks and “%” numbers are indicated to the genetic distances between each haplotype groups.</p></caption><graphic xmlns:xlink="http://www.w3.org/1999/xlink" xlink:href="zookeys-1250-013_article-154226__-g010.jpg" position="float" orientation="portrait" xlink:type="simple" id="oo_1402234.jpg"><uri content-type="original_file" xlink:type="simple">https://binary.pensoft.net/fig/1402234</uri></graphic></fig><fig id="F11" position="float" orientation="portrait"><object-id xmlns:xlink="http://www.w3.org/1999/xlink" content-type="doi" xlink:type="simple">10.3897/zookeys.1250.154226.figure52</object-id><object-id xmlns:xlink="http://www.w3.org/1999/xlink" content-type="arpha" xlink:type="simple">839D48D1-D7BF-546C-B18D-08BA5FFFA96F</object-id><label>Figure 52.</label><caption><p>Distribution map of <italic><tp:taxon-name><tp:taxon-name-part taxon-name-part-type="genus" reg="Erechthias">Erechthias</tp:taxon-name-part></tp:taxon-name></italic> spp. a. Location of the Ogasawara Islands; b. Detail of the Ogasawara Islands; c. Detail of the Mukojima Islands; d. Detail of the Chichijima Islands; e. Detail of the Hahajima Islands.</p></caption><graphic xmlns:xlink="http://www.w3.org/1999/xlink" xlink:href="zookeys-1250-013_article-154226__-g011.jpg" position="float" orientation="portrait" xlink:type="simple" id="oo_1402235.jpg"><uri content-type="original_file" xlink:type="simple">https://binary.pensoft.net/fig/1402235</uri></graphic></fig><supplementary-material xmlns:xlink="http://www.w3.org/1999/xlink" id="S2" position="float" orientation="portrait" xlink:type="simple"><object-id content-type="doi" xlink:type="simple">10.3897/zookeys.1250.154226.suppl2</object-id><object-id content-type="arpha" xlink:type="simple">D2D71B86-092E-5C4C-800C-153D86C3CE95</object-id><label>Supplementary material 2</label><caption><p>Genetic distances of the partial <abbrev xlink:title="mitochondrial cytochrome c oxidase subunit I" id="ABBRID0E6HCK" xlink:type="simple">COI</abbrev> gene sequences of <italic><tp:taxon-name><tp:taxon-name-part taxon-name-part-type="genus" reg="Erechthias">Erechthias</tp:taxon-name-part></tp:taxon-name></italic> spp. (Ogasawara Islands, Hachijo Island (Izu Islands)) and <tp:taxon-name><tp:taxon-name-part taxon-name-part-type="phylum">Arthropoda</tp:taxon-name-part></tp:taxon-name> sp. from Indian Ocean</p></caption><statement content-type="dataType"><label>Data type</label><p>xls</p></statement><media xlink:href="zookeys-1250-013_article-154226__-s002.xls" mimetype="application" mime-subtype="vnd.ms-excel" position="float" orientation="portrait" xlink:type="simple" id="oo_1402237.xls"><uri content-type="original_file" xlink:type="simple">https://binary.pensoft.net/file/1402237</uri></media><permissions><license xlink:type="simple"><license-p>This dataset is made available under the Open Database License (http://opendatacommons.org/licenses/odbl/1.0/). The Open Database License (ODbL) is a license agreement intended to allow users to freely share, modify, and use this Dataset while maintaining this same freedom for others, provided that the original source and author(s) are credited.</license-p></license></permissions><attrib specific-use="authors">Jinhyeong Park, Sadahisa Yagi, Toshiya Hirowatari</attrib></supplementary-material></tp:treatment-sec><ref-list><ref id="B89"><mixed-citation xmlns:xlink="http://www.w3.org/1999/xlink" xlink:type="simple"><person-group><name name-style="western"><surname>Yoshimatsu</surname><given-names>S</given-names></name><name name-style="western"><surname>Makihara</surname><given-names>H</given-names></name></person-group> (<year>1995</year>) <article-title>A New Host Record of <italic><tp:taxon-name><tp:taxon-name-part taxon-name-part-type="genus">Erechthias</tp:taxon-name-part> <tp:taxon-name-part taxon-name-part-type="species">itoi</tp:taxon-name-part></tp:taxon-name></italic> (<tp:taxon-name><tp:taxon-name-part taxon-name-part-type="order">Lepidoptera</tp:taxon-name-part></tp:taxon-name>, <tp:taxon-name><tp:taxon-name-part taxon-name-part-type="family">Tineidae</tp:taxon-name-part></tp:taxon-name>).</article-title><source>Japanese Journal of Entomology</source><volume>63</volume>(<issue>2</issue>): <fpage>449</fpage>–<lpage>450</lpage>. <ext-link xlink:href="https://dl.ndl.go.jp/pid/10654879" ext-link-type="uri" xlink:type="simple">https://dl.ndl.go.jp/pid/10654879</ext-link></mixed-citation></ref><ref id="B67"><mixed-citation xmlns:xlink="http://www.w3.org/1999/xlink" xlink:type="simple"><person-group><name name-style="western"><surname>Sakai</surname><given-names>M</given-names></name></person-group> (<year>2013</year>) <article-title><tp:taxon-name><tp:taxon-name-part taxon-name-part-type="family">Tineidae</tp:taxon-name-part></tp:taxon-name>.</article-title> In: <person-group><name name-style="western"><surname>Hirowatari</surname><given-names>T</given-names></name><name name-style="western"><surname>Nasu</surname><given-names>Y</given-names></name><name name-style="western"><surname>Sakamaki</surname><given-names>Y</given-names></name><name name-style="western"><surname>Kishida</surname><given-names>Y</given-names></name></person-group> (<role>Eds</role>) <issue-title>The Standard of Moths in Japan 3.</issue-title><source>Gakken Educational Publishing, Tokyo</source>, <fpage>118</fpage>–<lpage>135</lpage>.</mixed-citation></ref><ref id="B27"><mixed-citation xmlns:xlink="http://www.w3.org/1999/xlink" xlink:type="simple"><person-group><name name-style="western"><surname>Hirowatari</surname><given-names>T</given-names></name><name name-style="western"><surname>Yagi</surname><given-names>S</given-names></name></person-group> (<year>2023</year>) <article-title><tp:taxon-name><tp:taxon-name-part taxon-name-part-type="superfamily">Tineoidea</tp:taxon-name-part></tp:taxon-name>.</article-title> In: <person-group><name name-style="western"><surname>Nasu</surname><given-names>Y</given-names></name><name name-style="western"><surname>Hirowatari</surname><given-names>T</given-names></name><name name-style="western"><surname>Sakamaki</surname><given-names>Y</given-names></name><name name-style="western"><surname>Kishida</surname><given-names>Y</given-names></name></person-group> (<role>Eds</role>) <issue-title>Microlepidoptera of Japan.</issue-title><source>Gakken Educational Publishing, Tokyo</source>, <fpage>22</fpage>–<lpage>27</lpage>. [In Japanese]</mixed-citation></ref><ref id="B51"><mixed-citation xmlns:xlink="http://www.w3.org/1999/xlink" xlink:type="simple"><person-group><name name-style="western"><surname>Moriuti</surname><given-names>S</given-names></name><name name-style="western"><surname>Kadohara</surname><given-names>T</given-names></name></person-group> (<year>1994</year>) <article-title><tp:taxon-name><tp:taxon-name-part taxon-name-part-type="subfamily">Erechthiinae</tp:taxon-name-part></tp:taxon-name> (<tp:taxon-name><tp:taxon-name-part taxon-name-part-type="order">Lepidoptera</tp:taxon-name-part></tp:taxon-name>, <tp:taxon-name><tp:taxon-name-part taxon-name-part-type="family">Tineidae</tp:taxon-name-part></tp:taxon-name>) of Japan.</article-title><source>Japanese Journal of Entomology</source><volume>62</volume>(<issue>3</issue>): <fpage>565</fpage>–<lpage>584</lpage>. <ext-link xlink:href="https://dl.ndl.go.jp/pid/10654744" ext-link-type="uri" xlink:type="simple">https://dl.ndl.go.jp/pid/10654744</ext-link></mixed-citation></ref></ref-list></tp:taxon-treatment>
