# Supplementary material for: ﻿Taxonomic study of the genus Erechthias (Lepidoptera, Tineidae) from the Ogasawara Islands, with two new records and four new species
Source: Zookeys. 2025 Aug 26;1250:13–48. doi: 10.3897/zookeys.1250.154226 (PMC12406029; doi:10.3897/zookeys.1250.154226)
Supplement: XML Treatment for Erechthias zebrina [file zookeys.1250.154226-treatment3.xml]

<!DOCTYPE tp:taxon-treatment
  PUBLIC "-//TaxonX//DTD Taxonomic Treatment Publishing DTD v0 20100105//EN" "tax-treatment-NSO.dtd">
<tp:taxon-treatment xmlns:tp="http://www.plazi.org/taxpub"><tp:treatment-meta><kwd-group><label>Taxon classification</label><kwd>
              <named-content content-type="kingdom">Animalia</named-content>
            </kwd><kwd>
              <named-content content-type="order">Lepidoptera</named-content>
            </kwd><kwd>
              <named-content content-type="family">Tineidae</named-content>
            </kwd></kwd-group><mixed-citation publication-type="journal"><person-group><name><surname>Park</surname><given-names>Jinhyeong</given-names></name><name><surname>Yagi</surname><given-names>Sadahisa</given-names></name><name><surname>Hirowatari</surname><given-names>Toshiya</given-names></name></person-group><article-title>﻿Taxonomic study of the genus <italic><tp:taxon-name><tp:taxon-name-part taxon-name-part-type="genus" reg="Erechthias">Erechthias</tp:taxon-name-part></tp:taxon-name></italic> (<tp:taxon-name><tp:taxon-name-part taxon-name-part-type="order">Lepidoptera</tp:taxon-name-part></tp:taxon-name>, <tp:taxon-name><tp:taxon-name-part taxon-name-part-type="family">Tineidae</tp:taxon-name-part></tp:taxon-name>) from the Ogasawara Islands, with two new records and four new species</article-title><source>Zookeys</source><day>26</day><month>08</month><year>2025</year><volume>1250</volume><fpage>13</fpage><lpage>48</lpage><pub-id pub-id-type="doi">10.3897/zookeys.1250.154226</pub-id></mixed-citation></tp:treatment-meta><tp:nomenclature><label>﻿</label><tp:taxon-name><object-id xmlns:xlink="http://www.w3.org/1999/xlink" content-type="arpha" xlink:type="simple">1E0057CA-220F-5D04-9980-F9512694178B</object-id>
            <tp:taxon-name-part taxon-name-part-type="genus" reg="Erechthias">Erechthias</tp:taxon-name-part>
            <tp:taxon-name-part taxon-name-part-type="species" reg="zebrina">zebrina</tp:taxon-name-part>
          </tp:taxon-name><tp:taxon-authority>(Butler, 1881)</tp:taxon-authority><xref ref-type="fig" rid="F1">Figs 3</xref><xref ref-type="fig" rid="F5">, 28</xref><xref ref-type="fig" rid="F7">, 36</xref><xref ref-type="fig" rid="F9">, 45</xref><xref ref-type="fig" rid="F10">, 51</xref><xref ref-type="fig" rid="F11">, 52 Japanese name: Shima-chibi-tsumaorega</xref><tp:nomenclature-citation-list><tp:nomenclature-citation><tp:taxon-name>
                <tp:taxon-name-part taxon-name-part-type="genus" reg="Argyresthia">Argyresthia</tp:taxon-name-part> <tp:taxon-name-part taxon-name-part-type="species" reg="zebrina">zebrina</tp:taxon-name-part></tp:taxon-name><comment>Butler, 1881: 403. Type locality: Hawaii (Honolulu).</comment></tp:nomenclature-citation><tp:nomenclature-citation><tp:taxon-name>
                <tp:taxon-name-part taxon-name-part-type="genus" reg="Ereunetis">Ereunetis</tp:taxon-name-part> <tp:taxon-name-part taxon-name-part-type="species" reg="zebrina">zebrina</tp:taxon-name-part></tp:taxon-name><comment>: <xref ref-type="bibr" rid="B83">Walsingham 1907</xref>: 715, pl. 25, fig. 16.</comment></tp:nomenclature-citation><tp:nomenclature-citation><tp:taxon-name>
                <tp:taxon-name-part taxon-name-part-type="genus" reg="Erechthias">Erechthias</tp:taxon-name-part> <tp:taxon-name-part taxon-name-part-type="species" reg="zebrina">zebrina</tp:taxon-name-part></tp:taxon-name><comment>: <xref ref-type="bibr" rid="B42">Meyrick 1915b</xref>: 253; <xref ref-type="bibr" rid="B16">Fletcher 1921</xref>: 178; <xref ref-type="bibr" rid="B44">Meyrick 1928</xref>: 505; <xref ref-type="bibr" rid="B46">Meyrick 1930</xref>: 322; <xref ref-type="bibr" rid="B81">Viette 1949</xref>: 316; <xref ref-type="bibr" rid="B6">Clarke 1971</xref>: 196, figs 152, 153a-c, pl. 27, fig. h; <xref ref-type="bibr" rid="B91">Zimmerman 1978</xref>: figs 192, 194, 195; <xref ref-type="bibr" rid="B61">Robinson 1983</xref>: 307; <xref ref-type="bibr" rid="B7">Clarke 1986</xref>: 370, figs 258a-c, 316h; <xref ref-type="bibr" rid="B64">Robinson and Nielsen 1993</xref>: 310, fig. 650; <xref ref-type="bibr" rid="B67">Sakai 2013</xref>: 130, fig. 3-12-18; <xref ref-type="bibr" rid="B68">Shimizu 2020</xref>: 101, fig. 1; <xref ref-type="bibr" rid="B52">Nasu and Tamura 2020</xref>: 531, figs 1–8; <xref ref-type="bibr" rid="B27">Hirowatari and Yagi 2023</xref>: 24.</comment></tp:nomenclature-citation><tp:nomenclature-citation><tp:taxon-name>
                <tp:taxon-name-part taxon-name-part-type="genus" reg="Ereunetis">Ereunetis</tp:taxon-name-part> <tp:taxon-name-part taxon-name-part-type="species" reg="lanceolata">lanceolata</tp:taxon-name-part></tp:taxon-name><comment>Walsingham, 1897: 158. Type locality: Danish West Indies (St. Thomas). Synonymized by <xref ref-type="bibr" rid="B42">Meyrick 1915b</xref>: 253.</comment></tp:nomenclature-citation><tp:nomenclature-citation><tp:taxon-name>
                <tp:taxon-name-part taxon-name-part-type="genus" reg="Ereunetis">Ereunetis</tp:taxon-name-part> <tp:taxon-name-part taxon-name-part-type="species" reg="xenica">xenica</tp:taxon-name-part></tp:taxon-name><comment>Meyrick, 1911: 301. Type locality: Seychelles. Synonymized by <xref ref-type="bibr" rid="B42">Meyrick 1915b</xref>: 253.</comment></tp:nomenclature-citation><tp:nomenclature-citation><tp:taxon-name>
                <tp:taxon-name-part taxon-name-part-type="genus" reg="Erechthias">Erechthias</tp:taxon-name-part> <tp:taxon-name-part taxon-name-part-type="species" reg="caustophara">caustophara</tp:taxon-name-part></tp:taxon-name><comment>Turner, 1923: 186. Type locality: Australia. Synonymized by <xref ref-type="bibr" rid="B64">Robinson and Nielsen 1993</xref>: 310.</comment></tp:nomenclature-citation><tp:nomenclature-citation><tp:taxon-name>
                <tp:taxon-name-part taxon-name-part-type="genus" reg="Tinexotaxa">Tinexotaxa</tp:taxon-name-part> <tp:taxon-name-part taxon-name-part-type="species" reg="travestita">travestita</tp:taxon-name-part></tp:taxon-name><comment>Gozmany, 1968: 306, figs 8–11. Type locality: Siella Leon. Synonymized by <xref ref-type="bibr" rid="B61">Robinson 1983</xref>: 307; <xref ref-type="bibr" rid="B29">Hodges et al. 1983</xref>: 5.</comment></tp:nomenclature-citation></tp:nomenclature-citation-list></tp:nomenclature><tp:treatment-sec sec-type="material" id="SECID0EJABG"><title>Material examined.</title><p><bold>Japan: [Tokyo, Ogasawara Isls.]: [Chichijima Is.</bold>]: 1♂, Higashimachi, alt. 6 m, 20. VI. 2022, SW, S. Yagi leg., genitalia slide no. JP-308, DNA sample JHP-270, museum ID <named-content xmlns:xlink="http://www.w3.org/1999/xlink" content-type="dwc:institutional_code" xlink:title="Entomological Laboratory, Kyushu University, Fukuoka, Japan" xlink:href="http://grbio.org/institution/kyushu-university" xlink:type="simple">ELKU</named-content>-I-L-Bonin 000082, <named-content xmlns:xlink="http://www.w3.org/1999/xlink" content-type="dwc:institutional_code" xlink:title="Entomological Laboratory, Kyushu University, Fukuoka, Japan" xlink:href="http://grbio.org/institution/kyushu-university" xlink:type="simple">ELKU</named-content> • 1♂, same locality, 12–14. III. 2023, T. Hirowatari &amp; S. Yagi &amp; M. Kimura &amp; Y. Matsui &amp; J.-H. Park leg., <named-content xmlns:xlink="http://www.w3.org/1999/xlink" content-type="dwc:institutional_code" xlink:title="Entomological Laboratory, Kyushu University, Fukuoka, Japan" xlink:href="http://grbio.org/institution/kyushu-university" xlink:type="simple">ELKU</named-content> • 1♂, same locality, 11–12. VI. 2023, J.-H. Park leg., <named-content xmlns:xlink="http://www.w3.org/1999/xlink" content-type="dwc:institutional_code" xlink:title="Entomological Laboratory, Kyushu University, Fukuoka, Japan" xlink:href="http://grbio.org/institution/kyushu-university" xlink:type="simple">ELKU</named-content> • 1♂, same locality, 13–14. VII. 2024, J.-H. Park leg., <named-content xmlns:xlink="http://www.w3.org/1999/xlink" content-type="dwc:institutional_code" xlink:title="Entomological Laboratory, Kyushu University, Fukuoka, Japan" xlink:href="http://grbio.org/institution/kyushu-university" xlink:type="simple">ELKU</named-content> • 1♀, same locality, 17. VII. 2024, Y. Kawai leg., <named-content xmlns:xlink="http://www.w3.org/1999/xlink" content-type="dwc:institutional_code" xlink:title="Entomological Laboratory, Kyushu University, Fukuoka, Japan" xlink:href="http://grbio.org/institution/kyushu-university" xlink:type="simple">ELKU</named-content> • 2♂, Ohgiura-Komagari, 18–31. VII. 2023, N. Tsuji leg., JP-328, <named-content xmlns:xlink="http://www.w3.org/1999/xlink" content-type="dwc:institutional_code" xlink:title="Entomological Laboratory, Kyushu University, Fukuoka, Japan" xlink:href="http://grbio.org/institution/kyushu-university" xlink:type="simple">ELKU</named-content> • 1♂, Okumura, 2023. IX. 25, N. Tsuji leg., <named-content xmlns:xlink="http://www.w3.org/1999/xlink" content-type="dwc:institutional_code" xlink:title="Entomological Laboratory, Kyushu University, Fukuoka, Japan" xlink:href="http://grbio.org/institution/kyushu-university" xlink:type="simple">ELKU</named-content> • [<bold>Hahajima Is.</bold>]: 1♀, Hahajima primary school, 20. IV. 1999, S. Omura leg., JP-304, <named-content xmlns:xlink="http://www.w3.org/1999/xlink" content-type="dwc:institutional_code" xlink:title="Entomological Laboratory, Kyushu University, Fukuoka, Japan" xlink:href="http://grbio.org/institution/kyushu-university" xlink:type="simple">ELKU</named-content> • 1♂, Ruins of searchlight base, alt. 131 m, 16. III. 2023, <abbrev xmlns:xlink="http://www.w3.org/1999/xlink" xlink:title="light trapping" id="ABBRID0EACBG" xlink:type="simple">LT</abbrev>, T. Hirowatari &amp;. S. Yagi &amp; M. Kimura &amp; S. Tomura &amp; Y. Matsui &amp; J.-H. Park leg., <named-content xmlns:xlink="http://www.w3.org/1999/xlink" content-type="dwc:institutional_code" xlink:title="Entomological Laboratory, Kyushu University, Fukuoka, Japan" xlink:href="http://grbio.org/institution/kyushu-university" xlink:type="simple">ELKU</named-content>.</p></tp:treatment-sec><tp:treatment-sec sec-type="diagnosis" id="SECID0EJCBG"><title>Diagnosis.</title><p>This species is externally similar to <italic><tp:taxon-name><tp:taxon-name-part taxon-name-part-type="genus" reg="Erechthias">E.</tp:taxon-name-part> <tp:taxon-name-part taxon-name-part-type="species" reg="polionota">polionota</tp:taxon-name-part></tp:taxon-name></italic> Turner, 1923 and <italic><tp:taxon-name><tp:taxon-name-part taxon-name-part-type="genus" reg="Erechthias">E.</tp:taxon-name-part> <tp:taxon-name-part taxon-name-part-type="species" reg="phileris">phileris</tp:taxon-name-part></tp:taxon-name></italic> (Meyrick, 1893), but it can be distinguished by its forewing pattern, the costal margin has five cream lines at basal 1/8, 1/3, 2/3, subapical area, and apex in <italic><tp:taxon-name><tp:taxon-name-part taxon-name-part-type="genus" reg="Erechthias">E.</tp:taxon-name-part> <tp:taxon-name-part taxon-name-part-type="species" reg="zebrina">zebrina</tp:taxon-name-part></tp:taxon-name></italic> (the costal margin has four white to cream lines in <italic><tp:taxon-name><tp:taxon-name-part taxon-name-part-type="genus" reg="Erechthias">E.</tp:taxon-name-part> <tp:taxon-name-part taxon-name-part-type="species" reg="polionota">polionota</tp:taxon-name-part></tp:taxon-name></italic> and <italic><tp:taxon-name><tp:taxon-name-part taxon-name-part-type="genus" reg="Erechthias">E.</tp:taxon-name-part> <tp:taxon-name-part taxon-name-part-type="species" reg="phileris">phileris</tp:taxon-name-part></tp:taxon-name></italic>). The male genitalia of <italic><tp:taxon-name><tp:taxon-name-part taxon-name-part-type="genus" reg="Erechthias">E.</tp:taxon-name-part> <tp:taxon-name-part taxon-name-part-type="species" reg="zebrina">zebrina</tp:taxon-name-part></tp:taxon-name></italic> are also similar to those of <italic><tp:taxon-name><tp:taxon-name-part taxon-name-part-type="genus" reg="Erechthias">E.</tp:taxon-name-part> <tp:taxon-name-part taxon-name-part-type="species" reg="cyanosticta">cyanosticta</tp:taxon-name-part></tp:taxon-name></italic> (Lower, 1916) but can be distinguished by the slender uncus and elongated saccus (the uncus is broader, and the saccus is short and tongue-shaped in <italic><tp:taxon-name><tp:taxon-name-part taxon-name-part-type="genus" reg="Erechthias">E.</tp:taxon-name-part> <tp:taxon-name-part taxon-name-part-type="species" reg="cyanosticta">cyanosticta</tp:taxon-name-part></tp:taxon-name></italic>). The female genitalia are also similar to those of <italic><tp:taxon-name><tp:taxon-name-part taxon-name-part-type="genus" reg="Erechthias">E.</tp:taxon-name-part> <tp:taxon-name-part taxon-name-part-type="species" reg="darwini">darwini</tp:taxon-name-part></tp:taxon-name></italic> Robinson, 1983 and <italic><tp:taxon-name><tp:taxon-name-part taxon-name-part-type="genus" reg="Erechthias">E.</tp:taxon-name-part> <tp:taxon-name-part taxon-name-part-type="species" reg="minuscula">minuscula</tp:taxon-name-part></tp:taxon-name></italic> but can be distinguished by a relatively large and broad signum (large but not curved in <italic><tp:taxon-name><tp:taxon-name-part taxon-name-part-type="genus" reg="Erechthias">E.</tp:taxon-name-part> <tp:taxon-name-part taxon-name-part-type="species" reg="darwini">darwini</tp:taxon-name-part></tp:taxon-name></italic>, clearly small in <italic><tp:taxon-name><tp:taxon-name-part taxon-name-part-type="genus" reg="Erechthias">E.</tp:taxon-name-part> <tp:taxon-name-part taxon-name-part-type="species" reg="minuscula">minuscula</tp:taxon-name-part></tp:taxon-name></italic>).</p></tp:treatment-sec><tp:treatment-sec sec-type="description" id="SECID0ETGBG"><title>Additional description.</title><p><bold><italic>Measurements</italic>.</bold> Forewing length 3.5–4.1 mm (<italic>n</italic> = 6) in males, 3.9 mm (<italic>n</italic> = 1) in female. Antenna length 2.9–3.6 mm (<italic>n</italic> = 3) in male. For more morphological information, see <xref ref-type="bibr" rid="B6">Clarke (1971)</xref> and <xref ref-type="bibr" rid="B91">Zimmerman (1978)</xref>.</p></tp:treatment-sec><tp:treatment-sec sec-type="distribution" id="SECID0EMHBG"><title>Distribution.</title><p>Japan (Honshu, Yakushima Is., Amamiohshima Is., Ishigakijima Is., Chichijima Is., Hahajima Is.); Pantropical: China, Ceylon (Sri Lanka), India, Java, Sumatra, Malaysia, Bali, Borneo, Hawaii, Rapa, Fiji, Society islands, Marquesas Islands, Caroline Islands, Australia, Mexico, Saint Thomas, Puerto Rico, Panama Canal Zone, Cuba, Jamaica, Brazil, Sierra Leone, Congo, Cameroun, Madagascar, Seychelles, Mauritius (<xref ref-type="bibr" rid="B91">Zimmerman 1978</xref>; <xref ref-type="bibr" rid="B7">Clarke 1986</xref>; <xref ref-type="bibr" rid="B64">Robinson and Nielsen 1993</xref>; <xref ref-type="bibr" rid="B65">Robinson et al. 1994</xref>; <xref ref-type="bibr" rid="B67">Sakai 2013</xref>; <xref ref-type="bibr" rid="B68">Shimizu 2020</xref>).</p></tp:treatment-sec><tp:treatment-sec sec-type="biology" id="SECID0EKIBG"><title>Biology.</title><p>Larvae feed on large amounts of detritus, fruits of <italic><tp:taxon-name><tp:taxon-name-part taxon-name-part-type="genus" reg="Cola">Cola</tp:taxon-name-part> <tp:taxon-name-part taxon-name-part-type="species" reg="acuminata">acuminata</tp:taxon-name-part></tp:taxon-name></italic> (P. Beauv.) Schott &amp; Endl. (<tp:taxon-name><tp:taxon-name-part taxon-name-part-type="family">Malvaceae</tp:taxon-name-part></tp:taxon-name>), false cotton, galls of <italic><tp:taxon-name><tp:taxon-name-part taxon-name-part-type="genus" reg="Lophira">Lophira</tp:taxon-name-part> <tp:taxon-name-part taxon-name-part-type="species" reg="alata">alata</tp:taxon-name-part></tp:taxon-name></italic> Banks ex Gaertn (<tp:taxon-name><tp:taxon-name-part taxon-name-part-type="family">Ochnaceae</tp:taxon-name-part></tp:taxon-name>), and dry or decaying vegetable matter (<xref ref-type="bibr" rid="B7">Clarke 1986</xref>). Larvae of this species also feed on bat guano in Okinawa (<xref ref-type="bibr" rid="B52">Nasu and Tamura 2020</xref>). Adults were collected from Ogasawara Islands in March, April, June, and July.</p></tp:treatment-sec><tp:treatment-sec sec-type="DNA analyses" id="SECID0EYJBG"><title>DNA analyses.</title><p>The DNA barcode of a single specimen of <italic><tp:taxon-name><tp:taxon-name-part taxon-name-part-type="genus" reg="Erechthias">E.</tp:taxon-name-part> <tp:taxon-name-part taxon-name-part-type="species" reg="zebrina">zebrina</tp:taxon-name-part></tp:taxon-name></italic> was matched to <italic><tp:taxon-name><tp:taxon-name-part taxon-name-part-type="genus" reg="Erechthias">E.</tp:taxon-name-part> <tp:taxon-name-part taxon-name-part-type="species" reg="zebrina">zebrina</tp:taxon-name-part></tp:taxon-name></italic> (Butler, 1881) from Costa Rica (Sequence ID: LTOLB433-09), based on the identification engine of BOLD Systems, and the similarity between them was 100%.</p></tp:treatment-sec><tp:treatment-sec sec-type="remarks" id="SECID0EUKBG"><title>Remarks.</title><p>This species is common on the streets of residential areas on Chichijima Island.</p></tp:treatment-sec><tp:treatment-sec><!--Section generated to contain objects referenced in tp:taxon-treatment.--><fig id="F1" position="float" orientation="portrait"><object-id xmlns:xlink="http://www.w3.org/1999/xlink" content-type="doi" xlink:type="simple">10.3897/zookeys.1250.154226.figures1-8</object-id><object-id xmlns:xlink="http://www.w3.org/1999/xlink" content-type="arpha" xlink:type="simple">0A4D7A6D-5626-57AA-B1A4-9E241D65D818</object-id><label>Figures 1–8.</label><caption><p>Adults. 1. <italic><tp:taxon-name><tp:taxon-name-part taxon-name-part-type="genus" reg="Erechthias">Erechthias</tp:taxon-name-part> <tp:taxon-name-part taxon-name-part-type="species" reg="itoi">itoi</tp:taxon-name-part></tp:taxon-name></italic> Moriuti &amp; Kadohara, 1994, male, museum ID <named-content xmlns:xlink="http://www.w3.org/1999/xlink" content-type="dwc:institutional_code" xlink:title="Entomological Laboratory, Kyushu University, Fukuoka, Japan" xlink:href="http://grbio.org/institution/kyushu-university" xlink:type="simple">ELKU</named-content>-I-L-000181; 2. Ditto, female, <named-content xmlns:xlink="http://www.w3.org/1999/xlink" content-type="dwc:institutional_code" xlink:title="Entomological Laboratory, Kyushu University, Fukuoka, Japan" xlink:href="http://grbio.org/institution/kyushu-university" xlink:type="simple">ELKU</named-content>-I-L-000182; 3. <italic><tp:taxon-name><tp:taxon-name-part taxon-name-part-type="genus" reg="Erechthias">E.</tp:taxon-name-part> <tp:taxon-name-part taxon-name-part-type="species" reg="zebrina">zebrina</tp:taxon-name-part></tp:taxon-name></italic> (Butler, 1881), male, genitalia slide no. JP-328; 4. <italic><tp:taxon-name><tp:taxon-name-part taxon-name-part-type="genus" reg="Erechthias">E.</tp:taxon-name-part> <tp:taxon-name-part taxon-name-part-type="species" reg="minuscula">minuscula</tp:taxon-name-part></tp:taxon-name></italic> (Walsingham, 1897), female, JP-315; 5. <italic><tp:taxon-name><tp:taxon-name-part taxon-name-part-type="genus" reg="Erechthias">E.</tp:taxon-name-part> <tp:taxon-name-part taxon-name-part-type="species" reg="atririvis">atririvis</tp:taxon-name-part></tp:taxon-name></italic> (Meyrick, 1931), male, JP-305; 6. Ditto, female, JP-306; 7. <italic><tp:taxon-name><tp:taxon-name-part taxon-name-part-type="genus" reg="Erechthias">E.</tp:taxon-name-part> <tp:taxon-name-part taxon-name-part-type="species" reg="mirabilis">mirabilis</tp:taxon-name-part></tp:taxon-name></italic> sp. nov., male, holotype, JP-312; 8. Ditto, female, paratype, JP-018. Scale bars: 8.0 mm.</p></caption><graphic xmlns:xlink="http://www.w3.org/1999/xlink" xlink:href="zookeys-1250-013_article-154226__-g001.jpg" position="float" orientation="portrait" xlink:type="simple" id="oo_1402225.jpg"><uri content-type="original_file" xlink:type="simple">https://binary.pensoft.net/fig/1402225</uri></graphic></fig><fig id="F5" position="float" orientation="portrait"><object-id xmlns:xlink="http://www.w3.org/1999/xlink" content-type="doi" xlink:type="simple">10.3897/zookeys.1250.154226.figures27-30</object-id><object-id xmlns:xlink="http://www.w3.org/1999/xlink" content-type="arpha" xlink:type="simple">EC423120-6599-5C09-937B-A750FC179419</object-id><label>Figures 27–30.</label><caption><p>Male genitalia. 27. <italic><tp:taxon-name><tp:taxon-name-part taxon-name-part-type="genus" reg="Erechthias">Erechthias</tp:taxon-name-part> <tp:taxon-name-part taxon-name-part-type="species" reg="itoi">itoi</tp:taxon-name-part></tp:taxon-name></italic> Moriuti &amp; Kadohara, 1994, genitalia slide no. JP-164; 27a. Overview except phallus; 27b, 27c, 27d. Phallus; 28. <italic><tp:taxon-name><tp:taxon-name-part taxon-name-part-type="genus" reg="Erechthias">E.</tp:taxon-name-part> <tp:taxon-name-part taxon-name-part-type="species" reg="zebrina">zebrina</tp:taxon-name-part></tp:taxon-name></italic> (Butler, 1881), JP-328; 28a. Overview except phallus; 28b, 28c. Phallus; 29. <italic><tp:taxon-name><tp:taxon-name-part taxon-name-part-type="genus" reg="Erechthias">E.</tp:taxon-name-part> <tp:taxon-name-part taxon-name-part-type="species" reg="minuscula">minuscula</tp:taxon-name-part></tp:taxon-name></italic> (Walsingham, 1897), JP-309; 29a. Overview except phallus; 29b, 29c. Phallus; 30. <italic><tp:taxon-name><tp:taxon-name-part taxon-name-part-type="genus" reg="Erechthias">E.</tp:taxon-name-part> <tp:taxon-name-part taxon-name-part-type="species" reg="atririvis">atririvis</tp:taxon-name-part></tp:taxon-name></italic> (Meyrick, 1931), JP-305; 30a. Overview except phallus; 30b. Phallus. Scale bars: 0.3 mm (27a, 27b, 28a, 18b, 29a, 29b, 30a, 30b), 0.1 mm (27c, 27d, 28c, 29c).</p></caption><graphic xmlns:xlink="http://www.w3.org/1999/xlink" xlink:href="zookeys-1250-013_article-154226__-g005.jpg" position="float" orientation="portrait" xlink:type="simple" id="oo_1402229.jpg"><uri content-type="original_file" xlink:type="simple">https://binary.pensoft.net/fig/1402229</uri></graphic></fig><fig id="F7" position="float" orientation="portrait"><object-id xmlns:xlink="http://www.w3.org/1999/xlink" content-type="doi" xlink:type="simple">10.3897/zookeys.1250.154226.figures35-38</object-id><object-id xmlns:xlink="http://www.w3.org/1999/xlink" content-type="arpha" xlink:type="simple">D8C5836B-8FDB-5014-964E-32B5353B1A42</object-id><label>Figures 35–38.</label><caption><p>Female genitalia. 35. <italic><tp:taxon-name><tp:taxon-name-part taxon-name-part-type="genus" reg="Erechthias">Erechthias</tp:taxon-name-part> <tp:taxon-name-part taxon-name-part-type="species" reg="itoi">itoi</tp:taxon-name-part></tp:taxon-name></italic> Moriuti &amp; Kadohara, 1994, genitalia slide no. JP-138; 35a. Segment VIII; 36. <italic><tp:taxon-name><tp:taxon-name-part taxon-name-part-type="genus" reg="Erechthias">E.</tp:taxon-name-part> <tp:taxon-name-part taxon-name-part-type="species" reg="zebrina">zebrina</tp:taxon-name-part></tp:taxon-name></italic> (Butler, 1881), JP-304; 36a. Segment VIII; 37. <italic><tp:taxon-name><tp:taxon-name-part taxon-name-part-type="genus" reg="Erechthias">E.</tp:taxon-name-part> <tp:taxon-name-part taxon-name-part-type="species" reg="minuscula">minuscula</tp:taxon-name-part></tp:taxon-name></italic> (Walsingham, 1897), JP-315; 37a. Segment VIII; 38. <italic><tp:taxon-name><tp:taxon-name-part taxon-name-part-type="genus" reg="Erechthias">E.</tp:taxon-name-part> <tp:taxon-name-part taxon-name-part-type="species" reg="atririvis">atririvis</tp:taxon-name-part></tp:taxon-name></italic> (Meyrick, 1931), JP-306; 38a. Segment VIII. Scale bars: 1.0 mm (35–38), 0.3 mm (35a–38a).</p></caption><graphic xmlns:xlink="http://www.w3.org/1999/xlink" xlink:href="zookeys-1250-013_article-154226__-g007.jpg" position="float" orientation="portrait" xlink:type="simple" id="oo_1402231.jpg"><uri content-type="original_file" xlink:type="simple">https://binary.pensoft.net/fig/1402231</uri></graphic></fig><fig id="F9" position="float" orientation="portrait"><object-id xmlns:xlink="http://www.w3.org/1999/xlink" content-type="doi" xlink:type="simple">10.3897/zookeys.1250.154226.figures43-50</object-id><object-id xmlns:xlink="http://www.w3.org/1999/xlink" content-type="arpha" xlink:type="simple">9CF4E15F-EE76-5ACA-B7C6-45BF72CFEBDA</object-id><label>Figures 43–50.</label><caption><p>Resting position. 43. <italic><tp:taxon-name><tp:taxon-name-part taxon-name-part-type="genus" reg="Erechthias">Erechthias</tp:taxon-name-part> <tp:taxon-name-part taxon-name-part-type="species" reg="itoi">itoi</tp:taxon-name-part></tp:taxon-name></italic> Moriuti &amp; Kadohara, 1994, male; 44. Ditto, female; 45. <italic><tp:taxon-name><tp:taxon-name-part taxon-name-part-type="genus" reg="Erechthias">E.</tp:taxon-name-part> <tp:taxon-name-part taxon-name-part-type="species" reg="zebrina">zebrina</tp:taxon-name-part></tp:taxon-name></italic> (Butler, 1881); 46. <italic><tp:taxon-name><tp:taxon-name-part taxon-name-part-type="genus" reg="Erechthias">E.</tp:taxon-name-part> <tp:taxon-name-part taxon-name-part-type="species" reg="minuscula">minuscula</tp:taxon-name-part></tp:taxon-name></italic> (Walsingham, 1897); 47. <italic><tp:taxon-name><tp:taxon-name-part taxon-name-part-type="genus" reg="Erechthias">E.</tp:taxon-name-part> <tp:taxon-name-part taxon-name-part-type="species" reg="mirabilis">mirabilis</tp:taxon-name-part></tp:taxon-name></italic> sp. nov., female; 48. <italic><tp:taxon-name><tp:taxon-name-part taxon-name-part-type="genus" reg="Erechthias">E.</tp:taxon-name-part> <tp:taxon-name-part taxon-name-part-type="species" reg="nidumicola">nidumicola</tp:taxon-name-part></tp:taxon-name></italic> sp. nov. male; 49. Ditto, female; 50. <italic><tp:taxon-name><tp:taxon-name-part taxon-name-part-type="genus" reg="Erechthias">E.</tp:taxon-name-part> <tp:taxon-name-part taxon-name-part-type="species" reg="flavimacula">flavimacula</tp:taxon-name-part></tp:taxon-name></italic> sp. nov.</p></caption><graphic xmlns:xlink="http://www.w3.org/1999/xlink" xlink:href="zookeys-1250-013_article-154226__-g009.jpg" position="float" orientation="portrait" xlink:type="simple" id="oo_1402233.jpg"><uri content-type="original_file" xlink:type="simple">https://binary.pensoft.net/fig/1402233</uri></graphic></fig><fig id="F10" position="float" orientation="portrait"><object-id xmlns:xlink="http://www.w3.org/1999/xlink" content-type="doi" xlink:type="simple">10.3897/zookeys.1250.154226.figure51</object-id><object-id xmlns:xlink="http://www.w3.org/1999/xlink" content-type="arpha" xlink:type="simple">FDF341BA-DCBF-5EFE-8E06-63959A0F0385</object-id><label>Figure 51.</label><caption><p>Maximum likelihood trees of <italic><tp:taxon-name><tp:taxon-name-part taxon-name-part-type="genus" reg="Erechthias">Erechthias</tp:taxon-name-part></tp:taxon-name></italic> spp. from Ogasawara islands and haplotype networks of <italic><tp:taxon-name><tp:taxon-name-part taxon-name-part-type="genus" reg="Erechthias">E.</tp:taxon-name-part> <tp:taxon-name-part taxon-name-part-type="species" reg="nidumicola">nidumicola</tp:taxon-name-part></tp:taxon-name></italic> sp. nov., <italic><tp:taxon-name><tp:taxon-name-part taxon-name-part-type="genus" reg="Erechthias">E.</tp:taxon-name-part> <tp:taxon-name-part taxon-name-part-type="species" reg="flavimacula">flavimacula</tp:taxon-name-part></tp:taxon-name></italic> sp. nov. and <italic><tp:taxon-name><tp:taxon-name-part taxon-name-part-type="genus" reg="Erechthias">E.</tp:taxon-name-part> <tp:taxon-name-part taxon-name-part-type="species" reg="itoi">itoi</tp:taxon-name-part></tp:taxon-name></italic>. Branch lengths of the phylogenetic tree are proportional to the genetic distances and the scale bar indicated 0.05 substitutions/site. Highlights in the phylogenetic tree and haplotype colors in the network correspond to sampling sites on the phylogenetic tree (Blue: Chichijima Islands; Red: Hahajima Islands; Yellow: Mukojima Islands; Pink: Iwoto Islands; Green: Izu islands; Gray: British Indian Ocean Territory). The number near the node is the bootstrap value (<abbrev xmlns:xlink="http://www.w3.org/1999/xlink" xlink:title="maximum likelihood" id="ABBRID0EI1CI" xlink:type="simple">ML</abbrev>/<abbrev xmlns:xlink="http://www.w3.org/1999/xlink" xlink:title="maximum parsimony" id="ABBRID0EM1CI" xlink:type="simple">MP</abbrev>). Nodes annotated by “—” indicate a mismatch in the topology between the <abbrev xmlns:xlink="http://www.w3.org/1999/xlink" xlink:title="maximum likelihood" id="ABBRID0EQ1CI" xlink:type="simple">ML</abbrev> and <abbrev xmlns:xlink="http://www.w3.org/1999/xlink" xlink:title="maximum parsimony" id="ABBRID0EU1CI" xlink:type="simple">MP</abbrev> methods. The sizes of the circles are proportionate to the numbers of specimens sharing a particular haplotype. The arrow marks and “%” numbers are indicated to the genetic distances between each haplotype groups.</p></caption><graphic xmlns:xlink="http://www.w3.org/1999/xlink" xlink:href="zookeys-1250-013_article-154226__-g010.jpg" position="float" orientation="portrait" xlink:type="simple" id="oo_1402234.jpg"><uri content-type="original_file" xlink:type="simple">https://binary.pensoft.net/fig/1402234</uri></graphic></fig><fig id="F11" position="float" orientation="portrait"><object-id xmlns:xlink="http://www.w3.org/1999/xlink" content-type="doi" xlink:type="simple">10.3897/zookeys.1250.154226.figure52</object-id><object-id xmlns:xlink="http://www.w3.org/1999/xlink" content-type="arpha" xlink:type="simple">839D48D1-D7BF-546C-B18D-08BA5FFFA96F</object-id><label>Figure 52.</label><caption><p>Distribution map of <italic><tp:taxon-name><tp:taxon-name-part taxon-name-part-type="genus" reg="Erechthias">Erechthias</tp:taxon-name-part></tp:taxon-name></italic> spp. a. Location of the Ogasawara Islands; b. Detail of the Ogasawara Islands; c. Detail of the Mukojima Islands; d. Detail of the Chichijima Islands; e. Detail of the Hahajima Islands.</p></caption><graphic xmlns:xlink="http://www.w3.org/1999/xlink" xlink:href="zookeys-1250-013_article-154226__-g011.jpg" position="float" orientation="portrait" xlink:type="simple" id="oo_1402235.jpg"><uri content-type="original_file" xlink:type="simple">https://binary.pensoft.net/fig/1402235</uri></graphic></fig></tp:treatment-sec><ref-list><ref id="B83"><mixed-citation xmlns:xlink="http://www.w3.org/1999/xlink" xlink:type="simple"><person-group><name name-style="western"><surname>Walsingham</surname><given-names>TDG</given-names></name></person-group> (<year>1907</year>) <article-title>Microlepidoptera.</article-title> In: <person-group><name name-style="western"><surname>Sharp</surname><given-names>D</given-names></name></person-group> (<role>Ed.</role>) <issue-title>Fauna Hawaiiensis or the Zoology of the Sandwich (Hawaiian) Isles 1(5).</issue-title><source>University Press, Cambridge</source>, <fpage>469</fpage>–<lpage>759</lpage>. <ext-link xlink:href="10.5962/bhl.title.4628" ext-link-type="doi" xlink:type="simple">https://doi.org/10.5962/bhl.title.4628</ext-link></mixed-citation></ref><ref id="B42"><mixed-citation xmlns:xlink="http://www.w3.org/1999/xlink" xlink:type="simple"><person-group><name name-style="western"><surname>Meyrick</surname><given-names>E</given-names></name></person-group> (<year>1915b</year>) <article-title>Descriptions of South American Micro-<tp:taxon-name><tp:taxon-name-part taxon-name-part-type="order">Lepidoptera</tp:taxon-name-part></tp:taxon-name>.</article-title><source>The Transactions of the Entomological Society of London</source><volume>1915</volume>: <fpage>201</fpage>–<lpage>256</lpage>. <ext-link xlink:href="10.1111/j.1365-2311.1915.tb02527.x" ext-link-type="doi" xlink:type="simple">https://doi.org/10.1111/j.1365-2311.1915.tb02527.x</ext-link></mixed-citation></ref><ref id="B16"><mixed-citation xmlns:xlink="http://www.w3.org/1999/xlink" xlink:type="simple"><person-group><name name-style="western"><surname>Fletcher</surname><given-names>TB</given-names></name></person-group> (<year>1921</year>) <article-title>Life-Histories of Indian Insects. Microlepidoptera.</article-title><source>Memoirs of the Department of Agriculture in India, Entomological Series</source><volume>6</volume>(<issue>1–9</issue>): <fpage>1</fpage>–<lpage>217</lpage>. <ext-link xlink:href="10.5962/bhl.title.11098" ext-link-type="doi" xlink:type="simple">https://doi.org/10.5962/bhl.title.11098</ext-link></mixed-citation></ref><ref id="B44"><mixed-citation xmlns:xlink="http://www.w3.org/1999/xlink" xlink:type="simple"><person-group><name name-style="western"><surname>Meyrick</surname><given-names>E</given-names></name></person-group> (<year>1928</year>) <source>A Revised Handbook of British <tp:taxon-name><tp:taxon-name-part taxon-name-part-type="order">Lepidoptera</tp:taxon-name-part></tp:taxon-name>. VI.</source><publisher-name>Maomillan</publisher-name>, <publisher-loc>London</publisher-loc>, <size units="page">914 pp</size>. <ext-link xlink:href="10.5962/bhl.title.67732" ext-link-type="doi" xlink:type="simple">https://doi.org/10.5962/bhl.title.67732</ext-link></mixed-citation></ref><ref id="B46"><mixed-citation xmlns:xlink="http://www.w3.org/1999/xlink" xlink:type="simple"><person-group><name name-style="western"><surname>Meyrick</surname><given-names>E</given-names></name></person-group> (<year>1930</year>) <article-title>Microlepidoptera of Mauritius.</article-title><source>Transactions of the Royal Entomological Society of London</source><volume>78</volume>(<issue>2</issue>): <fpage>309</fpage>–<lpage>323</lpage>. <ext-link xlink:href="10.1111/j.1365-2311.1930.tb00389.x" ext-link-type="doi" xlink:type="simple">https://doi.org/10.1111/j.1365-2311.1930.tb00389.x</ext-link></mixed-citation></ref><ref id="B81"><mixed-citation xmlns:xlink="http://www.w3.org/1999/xlink" xlink:type="simple"><person-group><name name-style="western"><surname>Viette</surname><given-names>PEL</given-names></name></person-group> (<year>1949</year>) <article-title>Catalogue of the Heterocerous <tp:taxon-name><tp:taxon-name-part taxon-name-part-type="order">Lepidoptera</tp:taxon-name-part></tp:taxon-name> from French Oceania.</article-title><source>Pacific Science</source><volume>3</volume>(<issue>4</issue>): <fpage>315</fpage>–<lpage>337</lpage>. <ext-link xlink:href="http://hdl.handle.net/10125/8941" ext-link-type="uri" xlink:type="simple">http://hdl.handle.net/10125/8941</ext-link></mixed-citation></ref><ref id="B6"><mixed-citation xmlns:xlink="http://www.w3.org/1999/xlink" xlink:type="simple"><person-group><name name-style="western"><surname>Clarke</surname><given-names>JFG</given-names></name></person-group> (<year>1971</year>) <source>The <tp:taxon-name><tp:taxon-name-part taxon-name-part-type="order">Lepidoptera</tp:taxon-name-part></tp:taxon-name> of Rapa Island. Smithsonian Contributions to Zoology 56.</source><publisher-name>Smithsonian Institution Press</publisher-name>, <publisher-loc>Washington, DC</publisher-loc>, <size units="page">262 pp</size>. <ext-link xlink:href="10.5479/si.00810282.56" ext-link-type="doi" xlink:type="simple">https://doi.org/10.5479/si.00810282.56</ext-link></mixed-citation></ref><ref id="B91"><mixed-citation xmlns:xlink="http://www.w3.org/1999/xlink" xlink:type="simple"><person-group><name name-style="western"><surname>Zimmerman</surname><given-names>EC</given-names></name></person-group> (<year>1978</year>) <article-title>Microlepidoptera, Part 1.</article-title><source>Insects of Hawaii</source><volume>9</volume>: <fpage>1</fpage>–<lpage>881</lpage>.</mixed-citation></ref><ref id="B61"><mixed-citation xmlns:xlink="http://www.w3.org/1999/xlink" xlink:type="simple"><person-group><name name-style="western"><surname>Robinson</surname><given-names>GS</given-names></name></person-group> (<year>1983</year>) <article-title>Darwin’s moth from St Paul’s Rocks: A new species of <italic><tp:taxon-name><tp:taxon-name-part taxon-name-part-type="genus">Erechthias</tp:taxon-name-part></tp:taxon-name></italic> (<tp:taxon-name><tp:taxon-name-part taxon-name-part-type="family">Tineidae</tp:taxon-name-part></tp:taxon-name>).</article-title><source>Systematic Entomology</source><volume>8</volume>(<issue>3</issue>): <fpage>303</fpage>–<lpage>311</lpage>. <ext-link xlink:href="10.1111/j.1365-3113.1983.tb00485.x" ext-link-type="doi" xlink:type="simple">https://doi.org/10.1111/j.1365-3113.1983.tb00485.x</ext-link></mixed-citation></ref><ref id="B7"><mixed-citation xmlns:xlink="http://www.w3.org/1999/xlink" xlink:type="simple"><person-group><name name-style="western"><surname>Clarke</surname><given-names>JF</given-names></name></person-group> (<year>1986</year>) <source><tp:taxon-name><tp:taxon-name-part taxon-name-part-type="family">Pyralidae</tp:taxon-name-part></tp:taxon-name> and Microlepidoptera of the Marquesas Archipelago. Smithsonian Contributions to Zoology 416.</source><publisher-name>Smithsonian Institution Press</publisher-name>, <publisher-loc>Washington, DC</publisher-loc>, <size units="page">485 pp</size>. <ext-link xlink:href="10.5479/si.00810282.416" ext-link-type="doi" xlink:type="simple">https://doi.org/10.5479/si.00810282.416</ext-link></mixed-citation></ref><ref id="B64"><mixed-citation xmlns:xlink="http://www.w3.org/1999/xlink" xlink:type="simple"><person-group><name name-style="western"><surname>Robinson</surname><given-names>GS</given-names></name><name name-style="western"><surname>Nielsen</surname><given-names>ES</given-names></name></person-group> (<year>1993</year>) <source>Tineid genera of Australia (<tp:taxon-name><tp:taxon-name-part taxon-name-part-type="order">Lepidoptera</tp:taxon-name-part></tp:taxon-name>). Monographs on Australian <tp:taxon-name><tp:taxon-name-part taxon-name-part-type="order">Lepidoptera</tp:taxon-name-part></tp:taxon-name> 2.</source><publisher-name>CSIRO Publishing</publisher-name>, <publisher-loc>Melbourne</publisher-loc>, <size units="page">344 pp</size>. <ext-link xlink:href="10.1071/9780643105102" ext-link-type="doi" xlink:type="simple">https://doi.org/10.1071/9780643105102</ext-link></mixed-citation></ref><ref id="B67"><mixed-citation xmlns:xlink="http://www.w3.org/1999/xlink" xlink:type="simple"><person-group><name name-style="western"><surname>Sakai</surname><given-names>M</given-names></name></person-group> (<year>2013</year>) <article-title><tp:taxon-name><tp:taxon-name-part taxon-name-part-type="family">Tineidae</tp:taxon-name-part></tp:taxon-name>.</article-title> In: <person-group><name name-style="western"><surname>Hirowatari</surname><given-names>T</given-names></name><name name-style="western"><surname>Nasu</surname><given-names>Y</given-names></name><name name-style="western"><surname>Sakamaki</surname><given-names>Y</given-names></name><name name-style="western"><surname>Kishida</surname><given-names>Y</given-names></name></person-group> (<role>Eds</role>) <issue-title>The Standard of Moths in Japan 3.</issue-title><source>Gakken Educational Publishing, Tokyo</source>, <fpage>118</fpage>–<lpage>135</lpage>.</mixed-citation></ref><ref id="B68"><mixed-citation xmlns:xlink="http://www.w3.org/1999/xlink" xlink:type="simple"><person-group><name name-style="western"><surname>Shimizu</surname><given-names>H</given-names></name></person-group> (<year>2020</year>) Collecting records of four <tp:taxon-name><tp:taxon-name-part taxon-name-part-type="subfamily">Erechthiinae</tp:taxon-name-part></tp:taxon-name> moths (<tp:taxon-name><tp:taxon-name-part taxon-name-part-type="family">Tineidae</tp:taxon-name-part></tp:taxon-name>) from Kinki district. Yugato (241): 101–102. [In Japanese]</mixed-citation></ref><ref id="B52"><mixed-citation xmlns:xlink="http://www.w3.org/1999/xlink" xlink:type="simple"><person-group><name name-style="western"><surname>Nasu</surname><given-names>Y</given-names></name><name name-style="western"><surname>Tamura</surname><given-names>H</given-names></name></person-group> (<year>2020</year>) <article-title><italic><tp:taxon-name><tp:taxon-name-part taxon-name-part-type="genus">Erechthias</tp:taxon-name-part> <tp:taxon-name-part taxon-name-part-type="species">zebrina</tp:taxon-name-part></tp:taxon-name></italic> (Butler) (<tp:taxon-name><tp:taxon-name-part taxon-name-part-type="order">Lepidoptera</tp:taxon-name-part></tp:taxon-name>, <tp:taxon-name><tp:taxon-name-part taxon-name-part-type="family">Tineidae</tp:taxon-name-part></tp:taxon-name>) feeding on bat guano in Okinawa, Japan. The Japan Heterocerists’.</article-title><source>Journal</source><volume>296</volume>: <fpage>536</fpage>–<lpage>538</lpage>. [In Japanese] [<ext-link xlink:href="http://www.moth.jp/pubs/jhj" ext-link-type="uri" xlink:type="simple">http://www.moth.jp/pubs/jhj</ext-link>]</mixed-citation></ref><ref id="B27"><mixed-citation xmlns:xlink="http://www.w3.org/1999/xlink" xlink:type="simple"><person-group><name name-style="western"><surname>Hirowatari</surname><given-names>T</given-names></name><name name-style="western"><surname>Yagi</surname><given-names>S</given-names></name></person-group> (<year>2023</year>) <article-title><tp:taxon-name><tp:taxon-name-part taxon-name-part-type="superfamily">Tineoidea</tp:taxon-name-part></tp:taxon-name>.</article-title> In: <person-group><name name-style="western"><surname>Nasu</surname><given-names>Y</given-names></name><name name-style="western"><surname>Hirowatari</surname><given-names>T</given-names></name><name name-style="western"><surname>Sakamaki</surname><given-names>Y</given-names></name><name name-style="western"><surname>Kishida</surname><given-names>Y</given-names></name></person-group> (<role>Eds</role>) <issue-title>Microlepidoptera of Japan.</issue-title><source>Gakken Educational Publishing, Tokyo</source>, <fpage>22</fpage>–<lpage>27</lpage>. [In Japanese]</mixed-citation></ref><ref id="B29"><mixed-citation xmlns:xlink="http://www.w3.org/1999/xlink" xlink:type="simple"><person-group><name name-style="western"><surname>Hodges</surname><given-names>RW</given-names></name><name name-style="western"><surname>Dominick</surname><given-names>T</given-names></name><name name-style="western"><surname>Davis</surname><given-names>DR</given-names></name><name name-style="western"><surname>Ferguson</surname><given-names>DC</given-names></name><name name-style="western"><surname>Franclemont</surname><given-names>JG</given-names></name><name name-style="western"><surname>Munroe</surname><given-names>EG</given-names></name><name name-style="western"><surname>Powell</surname><given-names>JA (Eds.)</given-names></name></person-group> (<year>1983</year>) Check list of the <tp:taxon-name><tp:taxon-name-part taxon-name-part-type="order">Lepidoptera</tp:taxon-name-part></tp:taxon-name> of America North of Mexico. The E.W. Classey Limited and The Wedge Entomological Research Foundation, London, [xxiv +] 284 pp.</mixed-citation></ref><ref id="B65"><mixed-citation xmlns:xlink="http://www.w3.org/1999/xlink" xlink:type="simple"><person-group><name name-style="western"><surname>Robinson</surname><given-names>GS</given-names></name><name name-style="western"><surname>Tuck</surname><given-names>KR</given-names></name><name name-style="western"><surname>Shaffer</surname><given-names>M</given-names></name></person-group> (<year>1994</year>) <source>A Field Guide to the Smaller Moths of South-east Asia.</source><publisher-name>Malaysia Nature Society</publisher-name>, <publisher-loc>Kuala Lumpur</publisher-loc>, <size units="page">308 pp</size>.</mixed-citation></ref></ref-list></tp:taxon-treatment>
