# Supplementary material for: ﻿Taxonomic study of the genus Erechthias (Lepidoptera, Tineidae) from the Ogasawara Islands, with two new records and four new species
Source: Zookeys. 2025 Aug 26;1250:13–48. doi: 10.3897/zookeys.1250.154226 (PMC12406029; doi:10.3897/zookeys.1250.154226)
Supplement: XML Treatment for Erechthias minuscula [file zookeys.1250.154226-treatment4.xml]

<!DOCTYPE tp:taxon-treatment
  PUBLIC "-//TaxonX//DTD Taxonomic Treatment Publishing DTD v0 20100105//EN" "tax-treatment-NSO.dtd">
<tp:taxon-treatment xmlns:tp="http://www.plazi.org/taxpub"><tp:treatment-meta><kwd-group><label>Taxon classification</label><kwd>
              <named-content content-type="kingdom">Animalia</named-content>
            </kwd><kwd>
              <named-content content-type="order">Lepidoptera</named-content>
            </kwd><kwd>
              <named-content content-type="family">Tineidae</named-content>
            </kwd></kwd-group><mixed-citation publication-type="journal"><person-group><name><surname>Park</surname><given-names>Jinhyeong</given-names></name><name><surname>Yagi</surname><given-names>Sadahisa</given-names></name><name><surname>Hirowatari</surname><given-names>Toshiya</given-names></name></person-group><article-title>﻿Taxonomic study of the genus <italic><tp:taxon-name><tp:taxon-name-part taxon-name-part-type="genus" reg="Erechthias">Erechthias</tp:taxon-name-part></tp:taxon-name></italic> (<tp:taxon-name><tp:taxon-name-part taxon-name-part-type="order">Lepidoptera</tp:taxon-name-part></tp:taxon-name>, <tp:taxon-name><tp:taxon-name-part taxon-name-part-type="family">Tineidae</tp:taxon-name-part></tp:taxon-name>) from the Ogasawara Islands, with two new records and four new species</article-title><source>Zookeys</source><day>26</day><month>08</month><year>2025</year><volume>1250</volume><fpage>13</fpage><lpage>48</lpage><pub-id pub-id-type="doi">10.3897/zookeys.1250.154226</pub-id></mixed-citation></tp:treatment-meta><tp:nomenclature><label>﻿</label><tp:taxon-name><object-id xmlns:xlink="http://www.w3.org/1999/xlink" content-type="arpha" xlink:type="simple">921A8CE7-6382-5658-B11E-A9E18013658C</object-id>
            <tp:taxon-name-part taxon-name-part-type="genus" reg="Erechthias">Erechthias</tp:taxon-name-part>
            <tp:taxon-name-part taxon-name-part-type="species" reg="minuscula">minuscula</tp:taxon-name-part>
          </tp:taxon-name><tp:taxon-authority>(Walsingham, 1897)</tp:taxon-authority><xref ref-type="fig" rid="F1">Figs 4</xref><xref ref-type="fig" rid="F5">, 29</xref><xref ref-type="fig" rid="F7">, 37</xref><xref ref-type="fig" rid="F9">, 46</xref><xref ref-type="fig" rid="F10">, 51</xref><xref ref-type="fig" rid="F11">, 52 Japanese name: Nanyo-hime-tsumaorega</xref><tp:nomenclature-citation-list><tp:nomenclature-citation><tp:taxon-name>
                <tp:taxon-name-part taxon-name-part-type="genus" reg="Ereunetis">Ereunetis</tp:taxon-name-part> <tp:taxon-name-part taxon-name-part-type="species" reg="minuscula">minuscula</tp:taxon-name-part></tp:taxon-name><comment>Walsingham, 1897: 155. Type locality: West Indies (St. Thomas); <xref ref-type="bibr" rid="B83">Walsingham 1907</xref>: 716; <xref ref-type="bibr" rid="B69">Swezey 1909</xref>: 12; <xref ref-type="bibr" rid="B70">Swezey 1912</xref>: 155; <xref ref-type="bibr" rid="B84">Walsingham 1914</xref>: 347; <xref ref-type="bibr" rid="B85">Wolcott 1923</xref>: 205; <xref ref-type="bibr" rid="B71">Swezey 1929</xref>: 281; <xref ref-type="bibr" rid="B18">Forbes 1930</xref>: 147; <xref ref-type="bibr" rid="B86">Wolcott 1936</xref>: 501; <xref ref-type="bibr" rid="B72">Swezey 1940</xref>: 458; <xref ref-type="bibr" rid="B87">Wolcott 1948</xref>: 739; <xref ref-type="bibr" rid="B3">Beardsley 1961</xref>: 354.</comment></tp:nomenclature-citation><tp:nomenclature-citation><tp:taxon-name>
                <tp:taxon-name-part taxon-name-part-type="genus" reg="Decadarchis">Decadarchis</tp:taxon-name-part> <tp:taxon-name-part taxon-name-part-type="species" reg="minuscula">minuscula</tp:taxon-name-part></tp:taxon-name><comment>: <xref ref-type="bibr" rid="B45">Meyrick 1929</xref>: 505; <xref ref-type="bibr" rid="B23">Harris 1937</xref>: 486; <xref ref-type="bibr" rid="B20">Ghesquière 1940</xref>: 86; <xref ref-type="bibr" rid="B80">Vesey-Fitzgerald 1941</xref>: 158; <xref ref-type="bibr" rid="B33">Lepesme 1947</xref>: 318; <xref ref-type="bibr" rid="B81">Viette 1949</xref>: 316; <xref ref-type="bibr" rid="B73">Swezey 1942</xref>: 215; <xref ref-type="bibr" rid="B9">Davis 1953</xref>: 85; <xref ref-type="bibr" rid="B74">Swezey 1952</xref>: 378; <xref ref-type="bibr" rid="B14">Diakonoff [1968]</xref>: 265, 308; <xref ref-type="bibr" rid="B6">Clarke 1971</xref>: 211; <xref ref-type="bibr" rid="B7">Clarke 1986</xref>: 361; Zimmermann 1978: 352.</comment></tp:nomenclature-citation><tp:nomenclature-citation><tp:taxon-name>
                <tp:taxon-name-part taxon-name-part-type="genus" reg="Lepidobregma">Lepidobregma</tp:taxon-name-part> <tp:taxon-name-part taxon-name-part-type="species" reg="minuscula">minuscula</tp:taxon-name-part></tp:taxon-name><comment>: Zimmermann 1978: 352; <xref ref-type="bibr" rid="B10">Davis 1983</xref>: 5; <xref ref-type="bibr" rid="B64">Robinson and Nielsen 1993</xref>: 289.</comment></tp:nomenclature-citation><tp:nomenclature-citation><tp:taxon-name>
                <tp:taxon-name-part taxon-name-part-type="genus" reg="Erechthias">Erechthias</tp:taxon-name-part> <tp:taxon-name-part taxon-name-part-type="species" reg="minuscula">minuscula</tp:taxon-name-part></tp:taxon-name><comment>: <xref ref-type="bibr" rid="B11">Davis 1984</xref>: 21; <xref ref-type="bibr" rid="B63">Robinson and Kirke 1990</xref>: 133; <xref ref-type="bibr" rid="B62">Robinson 2009</xref>: 20–25, 51, fig. 36; <xref ref-type="bibr" rid="B64">Robinson and Nielsen 1993</xref>: 295, 310; <xref ref-type="bibr" rid="B26">Heppner 2003</xref>: 236; <xref ref-type="bibr" rid="B28">Hirowatari et al. 2012</xref>: 107, figs 3E, 4B; <xref ref-type="bibr" rid="B8">Cock and Burris 2013</xref>: 15, figs 2g, 7; <xref ref-type="bibr" rid="B27">Hirowatari and Yagi 2023</xref>: 24.</comment></tp:nomenclature-citation></tp:nomenclature-citation-list></tp:nomenclature><tp:treatment-sec sec-type="material" id="SECID0EQSBG"><title>Material examined.</title><p><bold>Japan: [Tokyo, Ogasawara Isls.]: [Nakodojima Is.</bold>]: 1♀, 16. VII. 2024, SW, J.-H. Park leg., DNA sample JHP-202, <named-content xmlns:xlink="http://www.w3.org/1999/xlink" content-type="dwc:institutional_code" xlink:title="Entomological Laboratory, Kyushu University, Fukuoka, Japan" xlink:href="http://grbio.org/institution/kyushu-university" xlink:type="simple">ELKU</named-content>, 1♀, same locality, Host coll. on 16. VII. 2024, Emrg. on 2024. VIII. 8, Host: decaying wood of <italic><tp:taxon-name><tp:taxon-name-part taxon-name-part-type="genus" reg="Pandanus">Pandanus</tp:taxon-name-part> <tp:taxon-name-part taxon-name-part-type="species" reg="boninensis">boninensis</tp:taxon-name-part></tp:taxon-name></italic> Warb. (1900) with white fungi, J.-H. Park leg., <named-content xmlns:xlink="http://www.w3.org/1999/xlink" content-type="dwc:institutional_code" xlink:title="Entomological Laboratory, Kyushu University, Fukuoka, Japan" xlink:href="http://grbio.org/institution/kyushu-university" xlink:type="simple">ELKU</named-content>; 1♀, same data but Emrg. on 19. VIII. 2024, <named-content xmlns:xlink="http://www.w3.org/1999/xlink" content-type="dwc:institutional_code" xlink:title="Entomological Laboratory, Kyushu University, Fukuoka, Japan" xlink:href="http://grbio.org/institution/kyushu-university" xlink:type="simple">ELKU</named-content> • [<bold>Chichijima Is.</bold>]: 1♂, Asahiyama, 13. XI. 2022, T. Hirowatari leg., <named-content xmlns:xlink="http://www.w3.org/1999/xlink" content-type="dwc:institutional_code" xlink:title="Entomological Laboratory, Kyushu University, Fukuoka, Japan" xlink:href="http://grbio.org/institution/kyushu-university" xlink:type="simple">ELKU</named-content> • 1♂, Shigureyama, alt. 252 m, 18. VI. 2022, <abbrev xmlns:xlink="http://www.w3.org/1999/xlink" xlink:title="light trapping" id="ABBRID0EZTBG" xlink:type="simple">LT</abbrev>, S. Yagi, T. Hirowatari, S. Tomura, M. Kimura leg., genitalia slide no. JP-309, JHP-271, museum ID <named-content xmlns:xlink="http://www.w3.org/1999/xlink" content-type="dwc:institutional_code" xlink:title="Entomological Laboratory, Kyushu University, Fukuoka, Japan" xlink:href="http://grbio.org/institution/kyushu-university" xlink:type="simple">ELKU</named-content>-I-L-Bonin 000080, <named-content xmlns:xlink="http://www.w3.org/1999/xlink" content-type="dwc:institutional_code" xlink:title="Entomological Laboratory, Kyushu University, Fukuoka, Japan" xlink:href="http://grbio.org/institution/kyushu-university" xlink:type="simple">ELKU</named-content> • 1♂, Ohmura-beach, alt. 0 m, Larvae coll. on 27. VI. 2022, Emrg. on 6. VII. 2022, Host: <italic><tp:taxon-name><tp:taxon-name-part taxon-name-part-type="genus" reg="Sophora">Sophora</tp:taxon-name-part> <tp:taxon-name-part taxon-name-part-type="species" reg="tomentosa">tomentosa</tp:taxon-name-part></tp:taxon-name></italic> mature legume, JHP-272, <named-content xmlns:xlink="http://www.w3.org/1999/xlink" content-type="dwc:institutional_code" xlink:title="Entomological Laboratory, Kyushu University, Fukuoka, Japan" xlink:href="http://grbio.org/institution/kyushu-university" xlink:type="simple">ELKU</named-content>-I-L-Bonin 000081, <named-content xmlns:xlink="http://www.w3.org/1999/xlink" content-type="dwc:institutional_code" xlink:title="Entomological Laboratory, Kyushu University, Fukuoka, Japan" xlink:href="http://grbio.org/institution/kyushu-university" xlink:type="simple">ELKU</named-content> • 1♂, same data, but Emrg. on 29. VII. 2022, <named-content xmlns:xlink="http://www.w3.org/1999/xlink" content-type="dwc:institutional_code" xlink:title="Entomological Laboratory, Kyushu University, Fukuoka, Japan" xlink:href="http://grbio.org/institution/kyushu-university" xlink:type="simple">ELKU</named-content> • 1♂, same data, but Emrg. on 8. VIII. 2022, <named-content xmlns:xlink="http://www.w3.org/1999/xlink" content-type="dwc:institutional_code" xlink:title="Entomological Laboratory, Kyushu University, Fukuoka, Japan" xlink:href="http://grbio.org/institution/kyushu-university" xlink:type="simple">ELKU</named-content> • 1♂, same data, but Emrg. on 16. VIII. 2022, <named-content xmlns:xlink="http://www.w3.org/1999/xlink" content-type="dwc:institutional_code" xlink:title="Entomological Laboratory, Kyushu University, Fukuoka, Japan" xlink:href="http://grbio.org/institution/kyushu-university" xlink:type="simple">ELKU</named-content> • 1♂, same data, but Emrg. on 9. IX. 2022, <named-content xmlns:xlink="http://www.w3.org/1999/xlink" content-type="dwc:institutional_code" xlink:title="Entomological Laboratory, Kyushu University, Fukuoka, Japan" xlink:href="http://grbio.org/institution/kyushu-university" xlink:type="simple">ELKU</named-content> • 2♂1♀, Ogamiyama Park, 13. VI. 2023, <abbrev xmlns:xlink="http://www.w3.org/1999/xlink" xlink:title="light trapping" id="ABBRID0EQVBG" xlink:type="simple">LT</abbrev>, J.-H. Park leg., <named-content xmlns:xlink="http://www.w3.org/1999/xlink" content-type="dwc:institutional_code" xlink:title="Entomological Laboratory, Kyushu University, Fukuoka, Japan" xlink:href="http://grbio.org/institution/kyushu-university" xlink:type="simple">ELKU</named-content> • 1♀, Higashimachi, 13–14. VII. 2024, J.-H. Park leg., <named-content xmlns:xlink="http://www.w3.org/1999/xlink" content-type="dwc:institutional_code" xlink:title="Entomological Laboratory, Kyushu University, Fukuoka, Japan" xlink:href="http://grbio.org/institution/kyushu-university" xlink:type="simple">ELKU</named-content> • [<bold>Hahajima Is.</bold>]: 1♀, Shin yûhigaoka, 14. VI. 2023, <abbrev xmlns:xlink="http://www.w3.org/1999/xlink" xlink:title="light trapping" id="ABBRID0EAWBG" xlink:type="simple">LT</abbrev>, J.-H. Park leg., JP-307, JHP-201, <named-content xmlns:xlink="http://www.w3.org/1999/xlink" content-type="dwc:institutional_code" xlink:title="Entomological Laboratory, Kyushu University, Fukuoka, Japan" xlink:href="http://grbio.org/institution/kyushu-university" xlink:type="simple">ELKU</named-content> • 1♀, same data, JP-315, <named-content xmlns:xlink="http://www.w3.org/1999/xlink" content-type="dwc:institutional_code" xlink:title="Entomological Laboratory, Kyushu University, Fukuoka, Japan" xlink:href="http://grbio.org/institution/kyushu-university" xlink:type="simple">ELKU</named-content>.</p></tp:treatment-sec><tp:treatment-sec sec-type="diagnosis" id="SECID0EOWBG"><title>Diagnosis.</title><p>This species is externally similar to <italic><tp:taxon-name><tp:taxon-name-part taxon-name-part-type="genus" reg="Erechthias">E.</tp:taxon-name-part> <tp:taxon-name-part taxon-name-part-type="species" reg="iolaxa">iolaxa</tp:taxon-name-part></tp:taxon-name></italic> Moriuti &amp; Kadohara, 1994, but it can be distinguished by the following characteristics: the costal margin has two brown lines in the forewing (absent in <italic><tp:taxon-name><tp:taxon-name-part taxon-name-part-type="genus" reg="Erechthias">E.</tp:taxon-name-part> <tp:taxon-name-part taxon-name-part-type="species" reg="iolaxa">iolaxa</tp:taxon-name-part></tp:taxon-name></italic>); the apex of the valva is rounded in the male genitalia (sharp in <italic><tp:taxon-name><tp:taxon-name-part taxon-name-part-type="genus" reg="Erechthias">E.</tp:taxon-name-part> <tp:taxon-name-part taxon-name-part-type="species" reg="iolaxa">iolaxa</tp:taxon-name-part></tp:taxon-name></italic>); the ductus bursae are twisted; and the signum is simply knob-shaped in the female genitalia (relatively large and curved in <italic><tp:taxon-name><tp:taxon-name-part taxon-name-part-type="genus" reg="Erechthias">E.</tp:taxon-name-part> <tp:taxon-name-part taxon-name-part-type="species" reg="iolaxa">iolaxa</tp:taxon-name-part></tp:taxon-name></italic>).</p></tp:treatment-sec><tp:treatment-sec sec-type="description" id="SECID0EAYBG"><title>Additional description.</title><p><bold><italic>Measurements</italic>.</bold> Forewing length 3.9–4.4 mm (<italic>n</italic> = 3), antenna length 3.2, 3.3 mm (<italic>n</italic> = 2) in male, forewing length 4.2–5.2 mm (<italic>n</italic> = 5), antenna length 3.3–3.7 mm (<italic>n</italic> = 3) in female. For more morphological information, see <xref ref-type="bibr" rid="B13">Davis and Mendel (2013)</xref>.</p></tp:treatment-sec><tp:treatment-sec sec-type="distribution" id="SECID0EXYBG"><title>Distribution.</title><p>Japan (Minamidaitohjima Is., Nakodojima Is., Chichijima Is., Hahajima Is.), Pantropical, Australia, and South America (<xref ref-type="bibr" rid="B7">Clarke 1986</xref>; <xref ref-type="bibr" rid="B28">Hirowatari et al. 2012</xref>; <xref ref-type="bibr" rid="B13">Davis and Mendel 2013</xref>).</p></tp:treatment-sec><tp:treatment-sec sec-type="biology" id="SECID0EJZBG"><title>Biology.</title><p>The larvae feed on various dead plant materials (<xref ref-type="bibr" rid="B91">Zimmerman 1978</xref>). This species emerged from nests of the Bull-headed Shrike, <italic><tp:taxon-name><tp:taxon-name-part taxon-name-part-type="genus" reg="Lanius">Lanius</tp:taxon-name-part> <tp:taxon-name-part taxon-name-part-type="species" reg="bucephalus">bucephalus</tp:taxon-name-part></tp:taxon-name></italic> Temminck &amp; Schlegel, 1847 (<tp:taxon-name><tp:taxon-name-part taxon-name-part-type="family">Laniidae</tp:taxon-name-part></tp:taxon-name>), on Minamidaitojima Island, Japan (<xref ref-type="bibr" rid="B28">Hirowatari et al. 2012</xref>). On the Ogasawara Islands, larvae emerged from mature legumes of <italic><tp:taxon-name><tp:taxon-name-part taxon-name-part-type="genus" reg="Sophora">Sophora</tp:taxon-name-part> <tp:taxon-name-part taxon-name-part-type="species" reg="tomentosa">tomentosa</tp:taxon-name-part></tp:taxon-name></italic> L. (<tp:taxon-name><tp:taxon-name-part taxon-name-part-type="family">Fabaceae</tp:taxon-name-part></tp:taxon-name>). Adults were collected from Ogasawara Islands in June, July, and November.</p></tp:treatment-sec><tp:treatment-sec sec-type="DNA analyses" id="SECID0EX1BG"><title>DNA analyses.</title><p>The DNA barcode of this specimen is matched to <italic><tp:taxon-name><tp:taxon-name-part taxon-name-part-type="genus" reg="Erechthias">E.</tp:taxon-name-part> <tp:taxon-name-part taxon-name-part-type="species" reg="minuscula">minuscula</tp:taxon-name-part></tp:taxon-name></italic> (Walsingham, 1897) from Trinidad and Tobago (FRUT734-14) based on the identification engine of BOLD Systems, and the similarity between them was 99.85%. The intraspecific pairwise distance of this species among Ogasawara Island populations was 0.00% (<italic>n</italic> = 4) (Suppl. material <xref ref-type="supplementary-material" rid="S2">2</xref>).</p></tp:treatment-sec><tp:treatment-sec sec-type="remarks" id="SECID0EO2BG"><title>Remarks.</title><p>Two adults of this species emerged from the decaying wood of <italic><tp:taxon-name><tp:taxon-name-part taxon-name-part-type="genus" reg="Pandanus">Pandanus</tp:taxon-name-part> <tp:taxon-name-part taxon-name-part-type="species" reg="boninensis">boninensis</tp:taxon-name-part></tp:taxon-name></italic> (<tp:taxon-name><tp:taxon-name-part taxon-name-part-type="family">Pandanaceae</tp:taxon-name-part></tp:taxon-name>) with white fungi (<tp:taxon-name><tp:taxon-name-part taxon-name-part-type="family">Polyporaceae</tp:taxon-name-part></tp:taxon-name>) obtained from Nakodojima Island, along with <italic><tp:taxon-name><tp:taxon-name-part taxon-name-part-type="genus" reg="Morophaga">Morophaga</tp:taxon-name-part> <tp:taxon-name-part taxon-name-part-type="species" reg="formosana">formosana</tp:taxon-name-part></tp:taxon-name></italic> Robinson, 1986 (<tp:taxon-name><tp:taxon-name-part taxon-name-part-type="family">Tineidae</tp:taxon-name-part></tp:taxon-name>, <tp:taxon-name><tp:taxon-name-part taxon-name-part-type="subfamily">Scardiinae</tp:taxon-name-part></tp:taxon-name>).</p></tp:treatment-sec><tp:treatment-sec><!--Section generated to contain objects referenced in tp:taxon-treatment.--><fig id="F1" position="float" orientation="portrait"><object-id xmlns:xlink="http://www.w3.org/1999/xlink" content-type="doi" xlink:type="simple">10.3897/zookeys.1250.154226.figures1-8</object-id><object-id xmlns:xlink="http://www.w3.org/1999/xlink" content-type="arpha" xlink:type="simple">0A4D7A6D-5626-57AA-B1A4-9E241D65D818</object-id><label>Figures 1–8.</label><caption><p>Adults. 1. <italic><tp:taxon-name><tp:taxon-name-part taxon-name-part-type="genus" reg="Erechthias">Erechthias</tp:taxon-name-part> <tp:taxon-name-part taxon-name-part-type="species" reg="itoi">itoi</tp:taxon-name-part></tp:taxon-name></italic> Moriuti &amp; Kadohara, 1994, male, museum ID <named-content xmlns:xlink="http://www.w3.org/1999/xlink" content-type="dwc:institutional_code" xlink:title="Entomological Laboratory, Kyushu University, Fukuoka, Japan" xlink:href="http://grbio.org/institution/kyushu-university" xlink:type="simple">ELKU</named-content>-I-L-000181; 2. Ditto, female, <named-content xmlns:xlink="http://www.w3.org/1999/xlink" content-type="dwc:institutional_code" xlink:title="Entomological Laboratory, Kyushu University, Fukuoka, Japan" xlink:href="http://grbio.org/institution/kyushu-university" xlink:type="simple">ELKU</named-content>-I-L-000182; 3. <italic><tp:taxon-name><tp:taxon-name-part taxon-name-part-type="genus" reg="Erechthias">E.</tp:taxon-name-part> <tp:taxon-name-part taxon-name-part-type="species" reg="zebrina">zebrina</tp:taxon-name-part></tp:taxon-name></italic> (Butler, 1881), male, genitalia slide no. JP-328; 4. <italic><tp:taxon-name><tp:taxon-name-part taxon-name-part-type="genus" reg="Erechthias">E.</tp:taxon-name-part> <tp:taxon-name-part taxon-name-part-type="species" reg="minuscula">minuscula</tp:taxon-name-part></tp:taxon-name></italic> (Walsingham, 1897), female, JP-315; 5. <italic><tp:taxon-name><tp:taxon-name-part taxon-name-part-type="genus" reg="Erechthias">E.</tp:taxon-name-part> <tp:taxon-name-part taxon-name-part-type="species" reg="atririvis">atririvis</tp:taxon-name-part></tp:taxon-name></italic> (Meyrick, 1931), male, JP-305; 6. Ditto, female, JP-306; 7. <italic><tp:taxon-name><tp:taxon-name-part taxon-name-part-type="genus" reg="Erechthias">E.</tp:taxon-name-part> <tp:taxon-name-part taxon-name-part-type="species" reg="mirabilis">mirabilis</tp:taxon-name-part></tp:taxon-name></italic> sp. nov., male, holotype, JP-312; 8. Ditto, female, paratype, JP-018. Scale bars: 8.0 mm.</p></caption><graphic xmlns:xlink="http://www.w3.org/1999/xlink" xlink:href="zookeys-1250-013_article-154226__-g001.jpg" position="float" orientation="portrait" xlink:type="simple" id="oo_1402225.jpg"><uri content-type="original_file" xlink:type="simple">https://binary.pensoft.net/fig/1402225</uri></graphic></fig><fig id="F5" position="float" orientation="portrait"><object-id xmlns:xlink="http://www.w3.org/1999/xlink" content-type="doi" xlink:type="simple">10.3897/zookeys.1250.154226.figures27-30</object-id><object-id xmlns:xlink="http://www.w3.org/1999/xlink" content-type="arpha" xlink:type="simple">EC423120-6599-5C09-937B-A750FC179419</object-id><label>Figures 27–30.</label><caption><p>Male genitalia. 27. <italic><tp:taxon-name><tp:taxon-name-part taxon-name-part-type="genus" reg="Erechthias">Erechthias</tp:taxon-name-part> <tp:taxon-name-part taxon-name-part-type="species" reg="itoi">itoi</tp:taxon-name-part></tp:taxon-name></italic> Moriuti &amp; Kadohara, 1994, genitalia slide no. JP-164; 27a. Overview except phallus; 27b, 27c, 27d. Phallus; 28. <italic><tp:taxon-name><tp:taxon-name-part taxon-name-part-type="genus" reg="Erechthias">E.</tp:taxon-name-part> <tp:taxon-name-part taxon-name-part-type="species" reg="zebrina">zebrina</tp:taxon-name-part></tp:taxon-name></italic> (Butler, 1881), JP-328; 28a. Overview except phallus; 28b, 28c. Phallus; 29. <italic><tp:taxon-name><tp:taxon-name-part taxon-name-part-type="genus" reg="Erechthias">E.</tp:taxon-name-part> <tp:taxon-name-part taxon-name-part-type="species" reg="minuscula">minuscula</tp:taxon-name-part></tp:taxon-name></italic> (Walsingham, 1897), JP-309; 29a. Overview except phallus; 29b, 29c. Phallus; 30. <italic><tp:taxon-name><tp:taxon-name-part taxon-name-part-type="genus" reg="Erechthias">E.</tp:taxon-name-part> <tp:taxon-name-part taxon-name-part-type="species" reg="atririvis">atririvis</tp:taxon-name-part></tp:taxon-name></italic> (Meyrick, 1931), JP-305; 30a. Overview except phallus; 30b. Phallus. Scale bars: 0.3 mm (27a, 27b, 28a, 18b, 29a, 29b, 30a, 30b), 0.1 mm (27c, 27d, 28c, 29c).</p></caption><graphic xmlns:xlink="http://www.w3.org/1999/xlink" xlink:href="zookeys-1250-013_article-154226__-g005.jpg" position="float" orientation="portrait" xlink:type="simple" id="oo_1402229.jpg"><uri content-type="original_file" xlink:type="simple">https://binary.pensoft.net/fig/1402229</uri></graphic></fig><fig id="F7" position="float" orientation="portrait"><object-id xmlns:xlink="http://www.w3.org/1999/xlink" content-type="doi" xlink:type="simple">10.3897/zookeys.1250.154226.figures35-38</object-id><object-id xmlns:xlink="http://www.w3.org/1999/xlink" content-type="arpha" xlink:type="simple">D8C5836B-8FDB-5014-964E-32B5353B1A42</object-id><label>Figures 35–38.</label><caption><p>Female genitalia. 35. <italic><tp:taxon-name><tp:taxon-name-part taxon-name-part-type="genus" reg="Erechthias">Erechthias</tp:taxon-name-part> <tp:taxon-name-part taxon-name-part-type="species" reg="itoi">itoi</tp:taxon-name-part></tp:taxon-name></italic> Moriuti &amp; Kadohara, 1994, genitalia slide no. JP-138; 35a. Segment VIII; 36. <italic><tp:taxon-name><tp:taxon-name-part taxon-name-part-type="genus" reg="Erechthias">E.</tp:taxon-name-part> <tp:taxon-name-part taxon-name-part-type="species" reg="zebrina">zebrina</tp:taxon-name-part></tp:taxon-name></italic> (Butler, 1881), JP-304; 36a. Segment VIII; 37. <italic><tp:taxon-name><tp:taxon-name-part taxon-name-part-type="genus" reg="Erechthias">E.</tp:taxon-name-part> <tp:taxon-name-part taxon-name-part-type="species" reg="minuscula">minuscula</tp:taxon-name-part></tp:taxon-name></italic> (Walsingham, 1897), JP-315; 37a. Segment VIII; 38. <italic><tp:taxon-name><tp:taxon-name-part taxon-name-part-type="genus" reg="Erechthias">E.</tp:taxon-name-part> <tp:taxon-name-part taxon-name-part-type="species" reg="atririvis">atririvis</tp:taxon-name-part></tp:taxon-name></italic> (Meyrick, 1931), JP-306; 38a. Segment VIII. Scale bars: 1.0 mm (35–38), 0.3 mm (35a–38a).</p></caption><graphic xmlns:xlink="http://www.w3.org/1999/xlink" xlink:href="zookeys-1250-013_article-154226__-g007.jpg" position="float" orientation="portrait" xlink:type="simple" id="oo_1402231.jpg"><uri content-type="original_file" xlink:type="simple">https://binary.pensoft.net/fig/1402231</uri></graphic></fig><fig id="F9" position="float" orientation="portrait"><object-id xmlns:xlink="http://www.w3.org/1999/xlink" content-type="doi" xlink:type="simple">10.3897/zookeys.1250.154226.figures43-50</object-id><object-id xmlns:xlink="http://www.w3.org/1999/xlink" content-type="arpha" xlink:type="simple">9CF4E15F-EE76-5ACA-B7C6-45BF72CFEBDA</object-id><label>Figures 43–50.</label><caption><p>Resting position. 43. <italic><tp:taxon-name><tp:taxon-name-part taxon-name-part-type="genus" reg="Erechthias">Erechthias</tp:taxon-name-part> <tp:taxon-name-part taxon-name-part-type="species" reg="itoi">itoi</tp:taxon-name-part></tp:taxon-name></italic> Moriuti &amp; Kadohara, 1994, male; 44. Ditto, female; 45. <italic><tp:taxon-name><tp:taxon-name-part taxon-name-part-type="genus" reg="Erechthias">E.</tp:taxon-name-part> <tp:taxon-name-part taxon-name-part-type="species" reg="zebrina">zebrina</tp:taxon-name-part></tp:taxon-name></italic> (Butler, 1881); 46. <italic><tp:taxon-name><tp:taxon-name-part taxon-name-part-type="genus" reg="Erechthias">E.</tp:taxon-name-part> <tp:taxon-name-part taxon-name-part-type="species" reg="minuscula">minuscula</tp:taxon-name-part></tp:taxon-name></italic> (Walsingham, 1897); 47. <italic><tp:taxon-name><tp:taxon-name-part taxon-name-part-type="genus" reg="Erechthias">E.</tp:taxon-name-part> <tp:taxon-name-part taxon-name-part-type="species" reg="mirabilis">mirabilis</tp:taxon-name-part></tp:taxon-name></italic> sp. nov., female; 48. <italic><tp:taxon-name><tp:taxon-name-part taxon-name-part-type="genus" reg="Erechthias">E.</tp:taxon-name-part> <tp:taxon-name-part taxon-name-part-type="species" reg="nidumicola">nidumicola</tp:taxon-name-part></tp:taxon-name></italic> sp. nov. male; 49. Ditto, female; 50. <italic><tp:taxon-name><tp:taxon-name-part taxon-name-part-type="genus" reg="Erechthias">E.</tp:taxon-name-part> <tp:taxon-name-part taxon-name-part-type="species" reg="flavimacula">flavimacula</tp:taxon-name-part></tp:taxon-name></italic> sp. nov.</p></caption><graphic xmlns:xlink="http://www.w3.org/1999/xlink" xlink:href="zookeys-1250-013_article-154226__-g009.jpg" position="float" orientation="portrait" xlink:type="simple" id="oo_1402233.jpg"><uri content-type="original_file" xlink:type="simple">https://binary.pensoft.net/fig/1402233</uri></graphic></fig><fig id="F10" position="float" orientation="portrait"><object-id xmlns:xlink="http://www.w3.org/1999/xlink" content-type="doi" xlink:type="simple">10.3897/zookeys.1250.154226.figure51</object-id><object-id xmlns:xlink="http://www.w3.org/1999/xlink" content-type="arpha" xlink:type="simple">FDF341BA-DCBF-5EFE-8E06-63959A0F0385</object-id><label>Figure 51.</label><caption><p>Maximum likelihood trees of <italic><tp:taxon-name><tp:taxon-name-part taxon-name-part-type="genus" reg="Erechthias">Erechthias</tp:taxon-name-part></tp:taxon-name></italic> spp. from Ogasawara islands and haplotype networks of <italic><tp:taxon-name><tp:taxon-name-part taxon-name-part-type="genus" reg="Erechthias">E.</tp:taxon-name-part> <tp:taxon-name-part taxon-name-part-type="species" reg="nidumicola">nidumicola</tp:taxon-name-part></tp:taxon-name></italic> sp. nov., <italic><tp:taxon-name><tp:taxon-name-part taxon-name-part-type="genus" reg="Erechthias">E.</tp:taxon-name-part> <tp:taxon-name-part taxon-name-part-type="species" reg="flavimacula">flavimacula</tp:taxon-name-part></tp:taxon-name></italic> sp. nov. and <italic><tp:taxon-name><tp:taxon-name-part taxon-name-part-type="genus" reg="Erechthias">E.</tp:taxon-name-part> <tp:taxon-name-part taxon-name-part-type="species" reg="itoi">itoi</tp:taxon-name-part></tp:taxon-name></italic>. Branch lengths of the phylogenetic tree are proportional to the genetic distances and the scale bar indicated 0.05 substitutions/site. Highlights in the phylogenetic tree and haplotype colors in the network correspond to sampling sites on the phylogenetic tree (Blue: Chichijima Islands; Red: Hahajima Islands; Yellow: Mukojima Islands; Pink: Iwoto Islands; Green: Izu islands; Gray: British Indian Ocean Territory). The number near the node is the bootstrap value (<abbrev xmlns:xlink="http://www.w3.org/1999/xlink" xlink:title="maximum likelihood" id="ABBRID0EI1CI" xlink:type="simple">ML</abbrev>/<abbrev xmlns:xlink="http://www.w3.org/1999/xlink" xlink:title="maximum parsimony" id="ABBRID0EM1CI" xlink:type="simple">MP</abbrev>). Nodes annotated by “—” indicate a mismatch in the topology between the <abbrev xmlns:xlink="http://www.w3.org/1999/xlink" xlink:title="maximum likelihood" id="ABBRID0EQ1CI" xlink:type="simple">ML</abbrev> and <abbrev xmlns:xlink="http://www.w3.org/1999/xlink" xlink:title="maximum parsimony" id="ABBRID0EU1CI" xlink:type="simple">MP</abbrev> methods. The sizes of the circles are proportionate to the numbers of specimens sharing a particular haplotype. The arrow marks and “%” numbers are indicated to the genetic distances between each haplotype groups.</p></caption><graphic xmlns:xlink="http://www.w3.org/1999/xlink" xlink:href="zookeys-1250-013_article-154226__-g010.jpg" position="float" orientation="portrait" xlink:type="simple" id="oo_1402234.jpg"><uri content-type="original_file" xlink:type="simple">https://binary.pensoft.net/fig/1402234</uri></graphic></fig><fig id="F11" position="float" orientation="portrait"><object-id xmlns:xlink="http://www.w3.org/1999/xlink" content-type="doi" xlink:type="simple">10.3897/zookeys.1250.154226.figure52</object-id><object-id xmlns:xlink="http://www.w3.org/1999/xlink" content-type="arpha" xlink:type="simple">839D48D1-D7BF-546C-B18D-08BA5FFFA96F</object-id><label>Figure 52.</label><caption><p>Distribution map of <italic><tp:taxon-name><tp:taxon-name-part taxon-name-part-type="genus" reg="Erechthias">Erechthias</tp:taxon-name-part></tp:taxon-name></italic> spp. a. Location of the Ogasawara Islands; b. Detail of the Ogasawara Islands; c. Detail of the Mukojima Islands; d. Detail of the Chichijima Islands; e. Detail of the Hahajima Islands.</p></caption><graphic xmlns:xlink="http://www.w3.org/1999/xlink" xlink:href="zookeys-1250-013_article-154226__-g011.jpg" position="float" orientation="portrait" xlink:type="simple" id="oo_1402235.jpg"><uri content-type="original_file" xlink:type="simple">https://binary.pensoft.net/fig/1402235</uri></graphic></fig><supplementary-material xmlns:xlink="http://www.w3.org/1999/xlink" id="S2" position="float" orientation="portrait" xlink:type="simple"><object-id content-type="doi" xlink:type="simple">10.3897/zookeys.1250.154226.suppl2</object-id><object-id content-type="arpha" xlink:type="simple">D2D71B86-092E-5C4C-800C-153D86C3CE95</object-id><label>Supplementary material 2</label><caption><p>Genetic distances of the partial <abbrev xlink:title="mitochondrial cytochrome c oxidase subunit I" id="ABBRID0E6HCK" xlink:type="simple">COI</abbrev> gene sequences of <italic><tp:taxon-name><tp:taxon-name-part taxon-name-part-type="genus" reg="Erechthias">Erechthias</tp:taxon-name-part></tp:taxon-name></italic> spp. (Ogasawara Islands, Hachijo Island (Izu Islands)) and <tp:taxon-name><tp:taxon-name-part taxon-name-part-type="phylum">Arthropoda</tp:taxon-name-part></tp:taxon-name> sp. from Indian Ocean</p></caption><statement content-type="dataType"><label>Data type</label><p>xls</p></statement><media xlink:href="zookeys-1250-013_article-154226__-s002.xls" mimetype="application" mime-subtype="vnd.ms-excel" position="float" orientation="portrait" xlink:type="simple" id="oo_1402237.xls"><uri content-type="original_file" xlink:type="simple">https://binary.pensoft.net/file/1402237</uri></media><permissions><license xlink:type="simple"><license-p>This dataset is made available under the Open Database License (http://opendatacommons.org/licenses/odbl/1.0/). The Open Database License (ODbL) is a license agreement intended to allow users to freely share, modify, and use this Dataset while maintaining this same freedom for others, provided that the original source and author(s) are credited.</license-p></license></permissions><attrib specific-use="authors">Jinhyeong Park, Sadahisa Yagi, Toshiya Hirowatari</attrib></supplementary-material></tp:treatment-sec><ref-list><ref id="B83"><mixed-citation xmlns:xlink="http://www.w3.org/1999/xlink" xlink:type="simple"><person-group><name name-style="western"><surname>Walsingham</surname><given-names>TDG</given-names></name></person-group> (<year>1907</year>) <article-title>Microlepidoptera.</article-title> In: <person-group><name name-style="western"><surname>Sharp</surname><given-names>D</given-names></name></person-group> (<role>Ed.</role>) <issue-title>Fauna Hawaiiensis or the Zoology of the Sandwich (Hawaiian) Isles 1(5).</issue-title><source>University Press, Cambridge</source>, <fpage>469</fpage>–<lpage>759</lpage>. <ext-link xlink:href="10.5962/bhl.title.4628" ext-link-type="doi" xlink:type="simple">https://doi.org/10.5962/bhl.title.4628</ext-link></mixed-citation></ref><ref id="B69"><mixed-citation xmlns:xlink="http://www.w3.org/1999/xlink" xlink:type="simple"><person-group><name name-style="western"><surname>Swezey</surname><given-names>OH</given-names></name></person-group> (<year>1909</year>) <article-title>The Hawaiian Sugar Cane Bud Moth (<italic><tp:taxon-name><tp:taxon-name-part taxon-name-part-type="genus">Ereunetis</tp:taxon-name-part> <tp:taxon-name-part taxon-name-part-type="species">flavistriata</tp:taxon-name-part></tp:taxon-name></italic>) with an account of one allied species and natural enemies. Hawaiian Sugar Planters’.</article-title><source>Association Experiment Station Division of Entomology Bulletin</source><volume>6</volume>: <fpage>1</fpage>–<lpage>41</lpage>.</mixed-citation></ref><ref id="B70"><mixed-citation xmlns:xlink="http://www.w3.org/1999/xlink" xlink:type="simple"><person-group><name name-style="western"><surname>Swezey</surname><given-names>OH</given-names></name></person-group> (<year>1912</year>) Insects associated with “Mamake” (<italic><tp:taxon-name><tp:taxon-name-part taxon-name-part-type="genus">Pipturus</tp:taxon-name-part> <tp:taxon-name-part taxon-name-part-type="species">albidus</tp:taxon-name-part></tp:taxon-name></italic>), a Native Hawaiian Tree. Proceedings of the Hawaiian Entomological Society for 1910 2(4): 153–163. <ext-link xlink:href="http://hdl.handle.net/10125/15642" ext-link-type="uri" xlink:type="simple">http://hdl.handle.net/10125/15642</ext-link></mixed-citation></ref><ref id="B84"><mixed-citation xmlns:xlink="http://www.w3.org/1999/xlink" xlink:type="simple"><person-group><name name-style="western"><surname>Walsingham</surname><given-names>TDG</given-names></name></person-group> (<year>1914</year>) <article-title>Family 20. <tp:taxon-name><tp:taxon-name-part taxon-name-part-type="family">Tineidae</tp:taxon-name-part></tp:taxon-name>.</article-title> In: Biologia Centrali-Americana. <issue-title>Insecta.</issue-title><source><tp:taxon-name><tp:taxon-name-part taxon-name-part-type="order">Lepidoptera</tp:taxon-name-part></tp:taxon-name><tp:taxon-name><tp:taxon-name-part taxon-name-part-type="suborder">Heterocera</tp:taxon-name-part></tp:taxon-name></source><volume>4</volume>: <fpage>344</fpage>–<lpage>375</lpage>. <ext-link xlink:href="10.5962/bhl.title.730" ext-link-type="doi" xlink:type="simple">https://doi.org/10.5962/bhl.title.730</ext-link></mixed-citation></ref><ref id="B85"><mixed-citation xmlns:xlink="http://www.w3.org/1999/xlink" xlink:type="simple"><person-group><name name-style="western"><surname>Wolcott</surname><given-names>GN</given-names></name></person-group> (<year>1923</year>) <article-title>Insectae Portoricensis: A Preliminary Annotated Check-list of the Insects of Porto Rico, with Descriptions of Some New Species.</article-title><source>The Journal of Agriculture of the University of Puerto Rico</source><volume>7</volume>(<issue>1</issue>): <fpage>1</fpage>–<lpage>313</lpage>. <ext-link xlink:href="10.46429/jaupr.v7i1.15118" ext-link-type="doi" xlink:type="simple">https://doi.org/10.46429/jaupr.v7i1.15118</ext-link></mixed-citation></ref><ref id="B71"><mixed-citation xmlns:xlink="http://www.w3.org/1999/xlink" xlink:type="simple"><person-group><name name-style="western"><surname>Swezey</surname><given-names>OH</given-names></name></person-group> (<year>1929</year>) The Hosts of <italic><tp:taxon-name><tp:taxon-name-part taxon-name-part-type="genus">Cremastus</tp:taxon-name-part> <tp:taxon-name-part taxon-name-part-type="species">hymeniae</tp:taxon-name-part></tp:taxon-name></italic> Viereck in Hawaii (<tp:taxon-name><tp:taxon-name-part taxon-name-part-type="order">Hymenoptera</tp:taxon-name-part></tp:taxon-name>). Proceedings of the Hawaiian Entomological Society for 1928 7(2): 1–281 pp. <ext-link xlink:href="http://hdl.handle.net/10125/15786" ext-link-type="uri" xlink:type="simple">http://hdl.handle.net/10125/15786</ext-link></mixed-citation></ref><ref id="B18"><mixed-citation xmlns:xlink="http://www.w3.org/1999/xlink" xlink:type="simple"><person-group><name name-style="western"><surname>Forbes</surname><given-names>WTM</given-names></name></person-group> (<year>1930</year>) <article-title>Scientific Survey of Porto Rico.</article-title><source>New York Academy of Sciences</source><volume>12</volume>(<issue>1</issue>): <fpage>1</fpage>–<lpage>171</lpage>.</mixed-citation></ref><ref id="B86"><mixed-citation xmlns:xlink="http://www.w3.org/1999/xlink" xlink:type="simple"><person-group><name name-style="western"><surname>Wolcott</surname><given-names>GN</given-names></name></person-group> (<year>1936</year>) <article-title>Insectae Borinquenses: A revised annotated check-list of the insects of Puerto Rico.</article-title><source>The Journal of Agriculture of the University of Puerto Rico</source><volume>20</volume>(<issue>1</issue>): <fpage>1</fpage>–<lpage>627</lpage>. <ext-link xlink:href="10.46429/jaupr.v20i1.14347" ext-link-type="doi" xlink:type="simple">https://doi.org/10.46429/jaupr.v20i1.14347</ext-link></mixed-citation></ref><ref id="B72"><mixed-citation xmlns:xlink="http://www.w3.org/1999/xlink" xlink:type="simple"><person-group><name name-style="western"><surname>Swezey</surname><given-names>OH</given-names></name></person-group> (<year>1940</year>) <italic><tp:taxon-name><tp:taxon-name-part taxon-name-part-type="genus">Melittobiopsis</tp:taxon-name-part> <tp:taxon-name-part taxon-name-part-type="species">ereunetiphila</tp:taxon-name-part></tp:taxon-name></italic> Timberlake, an Efficient Parasite on the Sugar Cane Bud Worm in Hawaii. Proceedings of the Hawaiian Entomological Society for 1939 10(3): 457–458. <ext-link xlink:href="http://hdl.handle.net/10125/16023" ext-link-type="uri" xlink:type="simple">http://hdl.handle.net/10125/16023</ext-link></mixed-citation></ref><ref id="B87"><mixed-citation xmlns:xlink="http://www.w3.org/1999/xlink" xlink:type="simple"><person-group><name name-style="western"><surname>Wolcott</surname><given-names>GN</given-names></name></person-group> (<year>1948</year>) <article-title>The Insects of Puerto Rico.</article-title><source>The Journal of Agriculture of the University of Puerto Rico</source><volume>32</volume>(<issue>3</issue>): <fpage>417</fpage>–<lpage>748</lpage>. <ext-link xlink:href="10.46429/jaupr.v32i3.13612" ext-link-type="doi" xlink:type="simple">https://doi.org/10.46429/jaupr.v32i3.13612</ext-link></mixed-citation></ref><ref id="B3"><mixed-citation xmlns:xlink="http://www.w3.org/1999/xlink" xlink:type="simple"><person-group><name name-style="western"><surname>Beardsley</surname><given-names>JW</given-names></name></person-group> (<year>1961</year>) A Review of the Hawaiian <tp:taxon-name><tp:taxon-name-part taxon-name-part-type="family">Braconidae</tp:taxon-name-part></tp:taxon-name> (<tp:taxon-name><tp:taxon-name-part taxon-name-part-type="order">Hymenoptera</tp:taxon-name-part></tp:taxon-name>). Proceedings of the Hawaiian Entomological Society for 1960 17(3): 333–366. <ext-link xlink:href="http://hdl.handle.net/10125/10826" ext-link-type="uri" xlink:type="simple">http://hdl.handle.net/10125/10826</ext-link></mixed-citation></ref><ref id="B45"><mixed-citation xmlns:xlink="http://www.w3.org/1999/xlink" xlink:type="simple"><person-group><name name-style="western"><surname>Meyrick</surname><given-names>E</given-names></name></person-group> (<year>1929</year>) <article-title>The Micro-<tp:taxon-name><tp:taxon-name-part taxon-name-part-type="order">Lepidoptera</tp:taxon-name-part></tp:taxon-name> of the “St. George” Expedition.</article-title><source>Transactions of the Royal Entomological Society of London</source><volume>1928</volume>(<issue>2</issue>): <fpage>489</fpage>–<lpage>521</lpage>. <ext-link xlink:href="10.1111/j.1365-2311.1929.tb01417.x" ext-link-type="doi" xlink:type="simple">https://doi.org/10.1111/j.1365-2311.1929.tb01417.x</ext-link></mixed-citation></ref><ref id="B23"><mixed-citation xmlns:xlink="http://www.w3.org/1999/xlink" xlink:type="simple"><person-group><name name-style="western"><surname>Harris</surname><given-names>WV</given-names></name></person-group> (<year>1937</year>) <article-title>Annotated list of Insects Injurious to Native Food Crops in Tanganyika.</article-title><source>Bulletin of Entomological Research</source><volume>28</volume>(<issue>3</issue>): <fpage>483</fpage>–<lpage>499</lpage>. <ext-link xlink:href="10.1017/S0007485300038943" ext-link-type="doi" xlink:type="simple">https://doi.org/10.1017/S0007485300038943</ext-link></mixed-citation></ref><ref id="B20"><mixed-citation xmlns:xlink="http://www.w3.org/1999/xlink" xlink:type="simple"><person-group><name name-style="western"><surname>Ghesquière</surname><given-names>J</given-names></name></person-group> (<year>1940</year>) Lépidoptères, Microlépidoptères. Catalogues Raisonnés de la Faune Entomologique du Congo Belge. In: Annales du Musée Royal du Congo Belge. Series III. Tom. 7. Musée Royal du Congo Belge, Tervuren, 1–120.</mixed-citation></ref><ref id="B80"><mixed-citation xmlns:xlink="http://www.w3.org/1999/xlink" xlink:type="simple"><person-group><name name-style="western"><surname>Vesey-Fitzgerald</surname><given-names>D</given-names></name></person-group> (<year>1941</year>) <article-title>Some Insects of Economic Importance in Seychelles.</article-title><source>Bulletin of Entomological Research</source><volume>32</volume>(<issue>2</issue>): <fpage>153</fpage>–<lpage>160</lpage>. <ext-link xlink:href="10.1017/S0007485300005368" ext-link-type="doi" xlink:type="simple">https://doi.org/10.1017/S0007485300005368</ext-link></mixed-citation></ref><ref id="B33"><mixed-citation xmlns:xlink="http://www.w3.org/1999/xlink" xlink:type="simple"><person-group><name name-style="western"><surname>Lepesme</surname><given-names>P</given-names></name></person-group> (<year>1947</year>) <source>Les Insectes de Palmier.</source><publisher-name>Paul Lechevalier</publisher-name>, <publisher-loc>Paris</publisher-loc>, <size units="page">904 pp</size>.</mixed-citation></ref><ref id="B81"><mixed-citation xmlns:xlink="http://www.w3.org/1999/xlink" xlink:type="simple"><person-group><name name-style="western"><surname>Viette</surname><given-names>PEL</given-names></name></person-group> (<year>1949</year>) <article-title>Catalogue of the Heterocerous <tp:taxon-name><tp:taxon-name-part taxon-name-part-type="order">Lepidoptera</tp:taxon-name-part></tp:taxon-name> from French Oceania.</article-title><source>Pacific Science</source><volume>3</volume>(<issue>4</issue>): <fpage>315</fpage>–<lpage>337</lpage>. <ext-link xlink:href="http://hdl.handle.net/10125/8941" ext-link-type="uri" xlink:type="simple">http://hdl.handle.net/10125/8941</ext-link></mixed-citation></ref><ref id="B73"><mixed-citation xmlns:xlink="http://www.w3.org/1999/xlink" xlink:type="simple"><person-group><name name-style="western"><surname>Swezey</surname><given-names>OH</given-names></name></person-group> (<year>1942</year>) Notes on Food Habits of <tp:taxon-name><tp:taxon-name-part taxon-name-part-type="order">Lepidoptera</tp:taxon-name-part></tp:taxon-name> in Samoa. Proceedings of the Hawaiian Entomological Society for 1941 11(2): 202–216. <ext-link xlink:href="http://hdl.handle.net/10125/16064" ext-link-type="uri" xlink:type="simple">http://hdl.handle.net/10125/16064</ext-link></mixed-citation></ref><ref id="B9"><mixed-citation xmlns:xlink="http://www.w3.org/1999/xlink" xlink:type="simple"><person-group><name name-style="western"><surname>Davis</surname><given-names>CJ</given-names></name></person-group> (<year>1953</year>) New Host and Insect Records from the Island of Hawaii. Proceedings of the Hawaiian Entomological Society for 1952 15(1): 85–86. <ext-link xlink:href="http://hdl.handle.net/10125/14813" ext-link-type="uri" xlink:type="simple">http://hdl.handle.net/10125/14813</ext-link></mixed-citation></ref><ref id="B74"><mixed-citation xmlns:xlink="http://www.w3.org/1999/xlink" xlink:type="simple"><person-group><name name-style="western"><surname>Swezey</surname><given-names>OH</given-names></name></person-group> (<year>1952</year>) Insect Fauna of a Coconut Tree. Proceedings of the Hawaiian Entomological Society for 1951 14(3): 377–378. <ext-link xlink:href="http://hdl.handle.net/10125/16251" ext-link-type="uri" xlink:type="simple">http://hdl.handle.net/10125/16251</ext-link></mixed-citation></ref><ref id="B14"><mixed-citation xmlns:xlink="http://www.w3.org/1999/xlink" xlink:type="simple"><person-group><name name-style="western"><surname>Diakonoff</surname><given-names>A</given-names></name></person-group> (<year>1968</year>) <article-title>Microlepidoptera of the Philippine Islands.</article-title><source>Bulletin - United States National Museum</source><volume>257</volume>(<issue>257</issue>): <fpage>1</fpage>–<lpage>484</lpage>. <ext-link xlink:href="10.5479/si.03629236.257.1" ext-link-type="doi" xlink:type="simple">https://doi.org/10.5479/si.03629236.257.1</ext-link></mixed-citation></ref><ref id="B6"><mixed-citation xmlns:xlink="http://www.w3.org/1999/xlink" xlink:type="simple"><person-group><name name-style="western"><surname>Clarke</surname><given-names>JFG</given-names></name></person-group> (<year>1971</year>) <source>The <tp:taxon-name><tp:taxon-name-part taxon-name-part-type="order">Lepidoptera</tp:taxon-name-part></tp:taxon-name> of Rapa Island. Smithsonian Contributions to Zoology 56.</source><publisher-name>Smithsonian Institution Press</publisher-name>, <publisher-loc>Washington, DC</publisher-loc>, <size units="page">262 pp</size>. <ext-link xlink:href="10.5479/si.00810282.56" ext-link-type="doi" xlink:type="simple">https://doi.org/10.5479/si.00810282.56</ext-link></mixed-citation></ref><ref id="B7"><mixed-citation xmlns:xlink="http://www.w3.org/1999/xlink" xlink:type="simple"><person-group><name name-style="western"><surname>Clarke</surname><given-names>JF</given-names></name></person-group> (<year>1986</year>) <source><tp:taxon-name><tp:taxon-name-part taxon-name-part-type="family">Pyralidae</tp:taxon-name-part></tp:taxon-name> and Microlepidoptera of the Marquesas Archipelago. Smithsonian Contributions to Zoology 416.</source><publisher-name>Smithsonian Institution Press</publisher-name>, <publisher-loc>Washington, DC</publisher-loc>, <size units="page">485 pp</size>. <ext-link xlink:href="10.5479/si.00810282.416" ext-link-type="doi" xlink:type="simple">https://doi.org/10.5479/si.00810282.416</ext-link></mixed-citation></ref><ref id="B10"><mixed-citation xmlns:xlink="http://www.w3.org/1999/xlink" xlink:type="simple"><person-group><name name-style="western"><surname>Davis</surname><given-names>DR</given-names></name></person-group> (<year>1983</year>) <article-title><tp:taxon-name><tp:taxon-name-part taxon-name-part-type="family">Tineidae</tp:taxon-name-part></tp:taxon-name>.</article-title> In: <person-group><name name-style="western"><surname>Hodges</surname><given-names>RH</given-names></name></person-group> (<role>Ed.</role>) <issue-title>Check List of the Lepidoptera of America North of Mexico.</issue-title><source>E.W. Classey Ltd. and the Wedge Entomological Research Foundation, London</source>, <fpage>5</fpage>–<lpage>7</lpage>.</mixed-citation></ref><ref id="B64"><mixed-citation xmlns:xlink="http://www.w3.org/1999/xlink" xlink:type="simple"><person-group><name name-style="western"><surname>Robinson</surname><given-names>GS</given-names></name><name name-style="western"><surname>Nielsen</surname><given-names>ES</given-names></name></person-group> (<year>1993</year>) <source>Tineid genera of Australia (<tp:taxon-name><tp:taxon-name-part taxon-name-part-type="order">Lepidoptera</tp:taxon-name-part></tp:taxon-name>). Monographs on Australian <tp:taxon-name><tp:taxon-name-part taxon-name-part-type="order">Lepidoptera</tp:taxon-name-part></tp:taxon-name> 2.</source><publisher-name>CSIRO Publishing</publisher-name>, <publisher-loc>Melbourne</publisher-loc>, <size units="page">344 pp</size>. <ext-link xlink:href="10.1071/9780643105102" ext-link-type="doi" xlink:type="simple">https://doi.org/10.1071/9780643105102</ext-link></mixed-citation></ref><ref id="B11"><mixed-citation xmlns:xlink="http://www.w3.org/1999/xlink" xlink:type="simple"><person-group><name name-style="western"><surname>Davis</surname><given-names>DR</given-names></name></person-group> (<year>1984</year>) <article-title><tp:taxon-name><tp:taxon-name-part taxon-name-part-type="family">Tineidae</tp:taxon-name-part></tp:taxon-name>.</article-title> In: <person-group><name name-style="western"><surname>Heppner</surname><given-names>JB</given-names></name></person-group> (<role>Ed.</role>) <issue-title>Atlas of Neotropical Lepidoptera, Checklist: Part 1, Micropterigoidea - Immoidea.</issue-title><source>Dr. W. Junk Publishing, The Hague, Boston, Lancaster</source>, <fpage>19</fpage>–<lpage>24</lpage>. <ext-link xlink:href="10.1163/9789004630567_004" ext-link-type="doi" xlink:type="simple">https://doi.org/10.1163/9789004630567_004</ext-link></mixed-citation></ref><ref id="B63"><mixed-citation xmlns:xlink="http://www.w3.org/1999/xlink" xlink:type="simple"><person-group><name name-style="western"><surname>Robinson</surname><given-names>GS</given-names></name><name name-style="western"><surname>Kirke</surname><given-names>CMSG</given-names></name></person-group> (<year>1990</year>) <article-title><tp:taxon-name><tp:taxon-name-part taxon-name-part-type="order">Lepidoptera</tp:taxon-name-part></tp:taxon-name> of Ascension Island - a review.</article-title><source>Journal of Natural History</source><volume>24</volume>(<issue>1</issue>): <fpage>119</fpage>–<lpage>135</lpage>. <ext-link xlink:href="10.1080/00222939000770081" ext-link-type="doi" xlink:type="simple">https://doi.org/10.1080/00222939000770081</ext-link></mixed-citation></ref><ref id="B62"><mixed-citation xmlns:xlink="http://www.w3.org/1999/xlink" xlink:type="simple"><person-group><name name-style="western"><surname>Robinson</surname><given-names>GS</given-names></name></person-group> (<year>2009</year>) <source>Biology, Distribution and Diversity of Tineid Moths.</source><publisher-name>Natural History Museum</publisher-name>, <publisher-loc>London</publisher-loc>, <size units="page">143 pp</size>.</mixed-citation></ref><ref id="B26"><mixed-citation xmlns:xlink="http://www.w3.org/1999/xlink" xlink:type="simple"><person-group><name name-style="western"><surname>Heppner</surname><given-names>JH</given-names></name></person-group> (<year>2003</year>) <source><tp:taxon-name><tp:taxon-name-part taxon-name-part-type="order">Lepidoptera</tp:taxon-name-part></tp:taxon-name> of Florida, Part 1, Introduction and Catalog. Arthropods of Florida and Neichboring Land Areas 17.</source><publisher-name>Florida Department of Agriculture and Consumer Services</publisher-name>, <publisher-loc>Division of Plant Industry, Gainesville, Florida</publisher-loc>, <size units="page">670 pp</size>.</mixed-citation></ref><ref id="B28"><mixed-citation xmlns:xlink="http://www.w3.org/1999/xlink" xlink:type="simple"><person-group><name name-style="western"><surname>Hirowatari</surname><given-names>T</given-names></name><name name-style="western"><surname>Matsui</surname><given-names>S</given-names></name><name name-style="western"><surname>Takagi</surname><given-names>M</given-names></name><name name-style="western"><surname>Nasu</surname><given-names>Y</given-names></name><name name-style="western"><surname>Ueda</surname><given-names>K</given-names></name></person-group> (<year>2012</year>) <article-title><tp:taxon-name><tp:taxon-name-part taxon-name-part-type="order">Lepidoptera</tp:taxon-name-part></tp:taxon-name> emerged from nests of the Bull-headed Shrike in Minamidaitojima, Japan.</article-title><source><tp:taxon-name><tp:taxon-name-part taxon-name-part-type="order">Lepidoptera</tp:taxon-name-part></tp:taxon-name> Science</source><volume>63</volume>(<issue>3</issue>): <fpage>107</fpage>–<lpage>115</lpage>. <ext-link xlink:href="10.18984/lepid.63.3_107" ext-link-type="doi" xlink:type="simple">https://doi.org/10.18984/lepid.63.3_107</ext-link></mixed-citation></ref><ref id="B8"><mixed-citation xmlns:xlink="http://www.w3.org/1999/xlink" xlink:type="simple"><person-group><name name-style="western"><surname>Cock</surname><given-names>MJW</given-names></name><name name-style="western"><surname>Burris</surname><given-names>DH</given-names></name></person-group> (<year>2013</year>) <article-title>Neotropical palm-inflorescence feeding moths (<tp:taxon-name><tp:taxon-name-part taxon-name-part-type="order">Lepidoptera</tp:taxon-name-part></tp:taxon-name>: <tp:taxon-name><tp:taxon-name-part taxon-name-part-type="family">Batrachedridae</tp:taxon-name-part></tp:taxon-name>, <tp:taxon-name><tp:taxon-name-part taxon-name-part-type="family">Blastobasidae</tp:taxon-name-part></tp:taxon-name>, <tp:taxon-name><tp:taxon-name-part taxon-name-part-type="family">Cosmopterigidae</tp:taxon-name-part></tp:taxon-name>, <tp:taxon-name><tp:taxon-name-part taxon-name-part-type="family">Gelechiidae</tp:taxon-name-part></tp:taxon-name>, <tp:taxon-name><tp:taxon-name-part taxon-name-part-type="family">Pyralidae</tp:taxon-name-part></tp:taxon-name>, <tp:taxon-name><tp:taxon-name-part taxon-name-part-type="family">Tineidae</tp:taxon-name-part></tp:taxon-name>): a review of the literature and new records from Trinidad, West Indies.</article-title><source>Journal of Research on the <tp:taxon-name><tp:taxon-name-part taxon-name-part-type="order">Lepidoptera</tp:taxon-name-part></tp:taxon-name></source><volume>46</volume>: <fpage>1</fpage>–<lpage>21</lpage>. <ext-link xlink:href="10.5962/p.332186" ext-link-type="doi" xlink:type="simple">https://doi.org/10.5962/p.332186</ext-link></mixed-citation></ref><ref id="B27"><mixed-citation xmlns:xlink="http://www.w3.org/1999/xlink" xlink:type="simple"><person-group><name name-style="western"><surname>Hirowatari</surname><given-names>T</given-names></name><name name-style="western"><surname>Yagi</surname><given-names>S</given-names></name></person-group> (<year>2023</year>) <article-title><tp:taxon-name><tp:taxon-name-part taxon-name-part-type="superfamily">Tineoidea</tp:taxon-name-part></tp:taxon-name>.</article-title> In: <person-group><name name-style="western"><surname>Nasu</surname><given-names>Y</given-names></name><name name-style="western"><surname>Hirowatari</surname><given-names>T</given-names></name><name name-style="western"><surname>Sakamaki</surname><given-names>Y</given-names></name><name name-style="western"><surname>Kishida</surname><given-names>Y</given-names></name></person-group> (<role>Eds</role>) <issue-title>Microlepidoptera of Japan.</issue-title><source>Gakken Educational Publishing, Tokyo</source>, <fpage>22</fpage>–<lpage>27</lpage>. [In Japanese]</mixed-citation></ref><ref id="B13"><mixed-citation xmlns:xlink="http://www.w3.org/1999/xlink" xlink:type="simple"><person-group><name name-style="western"><surname>Davis</surname><given-names>D</given-names></name><name name-style="western"><surname>Mendel</surname><given-names>H</given-names></name></person-group> (<year>2013</year>) <article-title>The genus <italic><tp:taxon-name><tp:taxon-name-part taxon-name-part-type="genus">Erechthias</tp:taxon-name-part></tp:taxon-name></italic> Meyrick of Ascension Island, including discovery of a new brachypterous species (<tp:taxon-name><tp:taxon-name-part taxon-name-part-type="order">Lepidoptera</tp:taxon-name-part></tp:taxon-name><tp:taxon-name><tp:taxon-name-part taxon-name-part-type="family">Tineidae</tp:taxon-name-part></tp:taxon-name>).</article-title><source>ZooKeys</source><volume>341</volume>: <fpage>1</fpage>–<lpage>20</lpage>. <ext-link xlink:href="10.3897/zookeys.341.6146" ext-link-type="doi" xlink:type="simple">https://doi.org/10.3897/zookeys.341.6146</ext-link></mixed-citation></ref><ref id="B91"><mixed-citation xmlns:xlink="http://www.w3.org/1999/xlink" xlink:type="simple"><person-group><name name-style="western"><surname>Zimmerman</surname><given-names>EC</given-names></name></person-group> (<year>1978</year>) <article-title>Microlepidoptera, Part 1.</article-title><source>Insects of Hawaii</source><volume>9</volume>: <fpage>1</fpage>–<lpage>881</lpage>.</mixed-citation></ref></ref-list></tp:taxon-treatment>
