# Supplementary material for: ﻿Taxonomic study of the genus Erechthias (Lepidoptera, Tineidae) from the Ogasawara Islands, with two new records and four new species
Source: Zookeys. 2025 Aug 26;1250:13–48. doi: 10.3897/zookeys.1250.154226 (PMC12406029; doi:10.3897/zookeys.1250.154226)
Supplement: XML Treatment for Erechthias atririvis [file zookeys.1250.154226-treatment5.xml]

<!DOCTYPE tp:taxon-treatment
  PUBLIC "-//TaxonX//DTD Taxonomic Treatment Publishing DTD v0 20100105//EN" "tax-treatment-NSO.dtd">
<tp:taxon-treatment xmlns:tp="http://www.plazi.org/taxpub"><tp:treatment-meta><kwd-group><label>Taxon classification</label><kwd>
              <named-content content-type="kingdom">Animalia</named-content>
            </kwd><kwd>
              <named-content content-type="order">Lepidoptera</named-content>
            </kwd><kwd>
              <named-content content-type="family">Tineidae</named-content>
            </kwd></kwd-group><mixed-citation publication-type="journal"><person-group><name><surname>Park</surname><given-names>Jinhyeong</given-names></name><name><surname>Yagi</surname><given-names>Sadahisa</given-names></name><name><surname>Hirowatari</surname><given-names>Toshiya</given-names></name></person-group><article-title>﻿Taxonomic study of the genus <italic><tp:taxon-name><tp:taxon-name-part taxon-name-part-type="genus" reg="Erechthias">Erechthias</tp:taxon-name-part></tp:taxon-name></italic> (<tp:taxon-name><tp:taxon-name-part taxon-name-part-type="order">Lepidoptera</tp:taxon-name-part></tp:taxon-name>, <tp:taxon-name><tp:taxon-name-part taxon-name-part-type="family">Tineidae</tp:taxon-name-part></tp:taxon-name>) from the Ogasawara Islands, with two new records and four new species</article-title><source>Zookeys</source><day>26</day><month>08</month><year>2025</year><volume>1250</volume><fpage>13</fpage><lpage>48</lpage><pub-id pub-id-type="doi">10.3897/zookeys.1250.154226</pub-id></mixed-citation></tp:treatment-meta><tp:nomenclature><label>﻿</label><tp:taxon-name><object-id xmlns:xlink="http://www.w3.org/1999/xlink" content-type="arpha" xlink:type="simple">C9EE2345-F1BB-5A9C-8B87-C9E1D5CEC642</object-id>
            <tp:taxon-name-part taxon-name-part-type="genus" reg="Erechthias">Erechthias</tp:taxon-name-part>
            <tp:taxon-name-part taxon-name-part-type="species" reg="atririvis">atririvis</tp:taxon-name-part>
          </tp:taxon-name><tp:taxon-authority>(Meyrick, 1931)</tp:taxon-authority><xref ref-type="fig" rid="F1">Figs 5</xref><xref ref-type="fig" rid="F1">, 6</xref><xref ref-type="fig" rid="F5">, 30</xref><xref ref-type="fig" rid="F7">, 38</xref><xref ref-type="fig" rid="F11">, 52 Japanese name: kurosuji-tsumaorega</xref><tp:nomenclature-citation-list><tp:nomenclature-citation><tp:taxon-name>
                <tp:taxon-name-part taxon-name-part-type="genus" reg="Decadarchis">Decadarchis</tp:taxon-name-part> <tp:taxon-name-part taxon-name-part-type="species" reg="atriviris">atriviris</tp:taxon-name-part></tp:taxon-name><comment>Meyrick, 1931:166. Type locality: Japan (Tokyo); <xref ref-type="bibr" rid="B30">Issiki 1950</xref>: 443, fig. 1191; <xref ref-type="bibr" rid="B31">Issiki 1957</xref>: 15, pl. 2, fig. 52; <xref ref-type="bibr" rid="B55">Okano 1959</xref>: 275, pl. 182, fig. 18; <xref ref-type="bibr" rid="B50">Moriuti 1982</xref>: pl. 2, figs 23, 24, pl. 237, fig. 1; <xref ref-type="bibr" rid="B56">Park 1983</xref>: 56; <xref ref-type="bibr" rid="B1">Azuma and Kinjo 1987</xref>: 74; <xref ref-type="bibr" rid="B90">Yoshimatsu and Sakamoto 1991</xref>: 99, figs 1–5; <xref ref-type="bibr" rid="B88">Yoshimatsu 1992</xref>: 779, figs 1–4, 6, 14.</comment></tp:nomenclature-citation><tp:nomenclature-citation><tp:taxon-name>
                <tp:taxon-name-part taxon-name-part-type="genus" reg="Erechthais">Erechthais</tp:taxon-name-part> <tp:taxon-name-part taxon-name-part-type="species" reg="atririvis">atririvis</tp:taxon-name-part></tp:taxon-name><comment>: <xref ref-type="bibr" rid="B12">Davis 1992</xref>: 64; <xref ref-type="bibr" rid="B51">Moriuti and Kadohara 1994</xref>: 569; <xref ref-type="bibr" rid="B32">Lee et al. 2020</xref>: 625, figs 1A, 2A, 3A; <xref ref-type="bibr" rid="B67">Sakai 2013</xref>: 130, fig. 3-12-15; <xref ref-type="bibr" rid="B27">Hirowatari and Yagi 2023</xref>: 24; <xref ref-type="bibr" rid="B58">Park et al. 2024b</xref>: 1051, fig. 5.</comment></tp:nomenclature-citation></tp:nomenclature-citation-list></tp:nomenclature><tp:treatment-sec sec-type="material" id="SECID0EMBAI"><title>Material examined.</title><p><bold>Japan: [Tokyo, Ogasawara Isls.]: [Hahajima Is.</bold>]: 1♂1♀, 1–11. V. 1977, M. Takakuwa, from Ogsawara Islands, Hahajima Island, rotten Shimayabunikkei, (collected in VII. 1976), Yokohama (1~11. V. 1977), genitalia slide no. JP-305 (♂), JP-306 (♀), <named-content xmlns:xlink="http://www.w3.org/1999/xlink" content-type="dwc:institutional_code" xlink:title="National Museum of Nature and Science, Tokyo, Japan" xlink:href="http://grbio.org/institution/national-museum-nature-and-science" xlink:type="simple">NMNS</named-content>.</p></tp:treatment-sec><tp:treatment-sec sec-type="diagnosis" id="SECID0EZBAI"><title>Diagnosis.</title><p>This species is externally similar to whitish <italic><tp:taxon-name><tp:taxon-name-part taxon-name-part-type="genus" reg="Erechthias">Erechthias</tp:taxon-name-part></tp:taxon-name></italic> species, <italic><tp:taxon-name><tp:taxon-name-part taxon-name-part-type="genus" reg="Erechthias">E.</tp:taxon-name-part> <tp:taxon-name-part taxon-name-part-type="species" reg="itoi">itoi</tp:taxon-name-part></tp:taxon-name></italic>, <italic><tp:taxon-name><tp:taxon-name-part taxon-name-part-type="genus" reg="Erechthias">E.</tp:taxon-name-part> <tp:taxon-name-part taxon-name-part-type="species" reg="acrodina">acrodina</tp:taxon-name-part></tp:taxon-name></italic> Meyrick, 1912 and <italic><tp:taxon-name><tp:taxon-name-part taxon-name-part-type="genus" reg="Erechthias">E.</tp:taxon-name-part> <tp:taxon-name-part taxon-name-part-type="species" reg="charadrota">charadrota</tp:taxon-name-part></tp:taxon-name></italic> but it can be distinguished by the following characteristics: from the base to the basal 1/3 of the costal margin is black, but the middle is interrupted by a cream to white spot in the forewing (almost black, but with a narrow white line in <italic><tp:taxon-name><tp:taxon-name-part taxon-name-part-type="genus" reg="Erechthias">E.</tp:taxon-name-part> <tp:taxon-name-part taxon-name-part-type="species" reg="itoi">itoi</tp:taxon-name-part></tp:taxon-name></italic>; from the base to the basal 1/4 cream without black scales in <italic><tp:taxon-name><tp:taxon-name-part taxon-name-part-type="genus" reg="Erechthias">E.</tp:taxon-name-part> <tp:taxon-name-part taxon-name-part-type="species" reg="acrodina">acrodina</tp:taxon-name-part></tp:taxon-name></italic>; completely black in <italic><tp:taxon-name><tp:taxon-name-part taxon-name-part-type="genus" reg="Erechthias">E.</tp:taxon-name-part> <tp:taxon-name-part taxon-name-part-type="species" reg="charadrota">charadrota</tp:taxon-name-part></tp:taxon-name></italic>). The male genitalia are also similar to those of <italic><tp:taxon-name><tp:taxon-name-part taxon-name-part-type="genus" reg="Erechthias">E.</tp:taxon-name-part> <tp:taxon-name-part taxon-name-part-type="species" reg="itoi">itoi</tp:taxon-name-part></tp:taxon-name></italic>, <italic><tp:taxon-name><tp:taxon-name-part taxon-name-part-type="genus" reg="Erechthias">E.</tp:taxon-name-part> <tp:taxon-name-part taxon-name-part-type="species" reg="acrodina">acrodina</tp:taxon-name-part></tp:taxon-name></italic>, and <italic><tp:taxon-name><tp:taxon-name-part taxon-name-part-type="genus" reg="Erechthias">E.</tp:taxon-name-part> <tp:taxon-name-part taxon-name-part-type="species" reg="charadrota">charadrota</tp:taxon-name-part></tp:taxon-name></italic>, but it can be distinguished by the shape of valva: the shape of the valva is oval, without the basicostal process, and the ventral margin is slightly rounded (the elongate basicostal process is present and the ventral margin curved at apical 1/3 in <italic><tp:taxon-name><tp:taxon-name-part taxon-name-part-type="genus" reg="Erechthias">E.</tp:taxon-name-part> <tp:taxon-name-part taxon-name-part-type="species" reg="itoi">itoi</tp:taxon-name-part></tp:taxon-name></italic>, the basicostal process is absent and slightly concaved at ventral margin in <italic><tp:taxon-name><tp:taxon-name-part taxon-name-part-type="genus" reg="Erechthias">E.</tp:taxon-name-part> <tp:taxon-name-part taxon-name-part-type="species" reg="acrodina">acrodina</tp:taxon-name-part></tp:taxon-name></italic>, the shape of valva rounded is rectangle and the basicostal process is absent in <italic><tp:taxon-name><tp:taxon-name-part taxon-name-part-type="genus" reg="Erechthias">E.</tp:taxon-name-part> <tp:taxon-name-part taxon-name-part-type="species" reg="charadrota">charadrota</tp:taxon-name-part></tp:taxon-name></italic>). The female genitalia are also similar to those of <italic><tp:taxon-name><tp:taxon-name-part taxon-name-part-type="genus" reg="Erechthias">E.</tp:taxon-name-part> <tp:taxon-name-part taxon-name-part-type="species" reg="itoi">itoi</tp:taxon-name-part></tp:taxon-name></italic>, but it can be distinguished by the shape of signum: the signum is small, simple knob-shaped, and with no additional lobes (the signum is absent in <italic><tp:taxon-name><tp:taxon-name-part taxon-name-part-type="genus" reg="Erechthias">E.</tp:taxon-name-part> <tp:taxon-name-part taxon-name-part-type="species" reg="itoi">itoi</tp:taxon-name-part></tp:taxon-name></italic>).</p></tp:treatment-sec><tp:treatment-sec sec-type="description" id="SECID0EAHAI"><title>Additional description.</title><p><bold><italic>Measurements</italic>.</bold> Forewing length 6.8 mm in male, 8.1 mm in female, antenna length 4.8 mm in male, 5.0 mm in female in Ogasawara Islands. Wingspan 13 mm in male in original description.</p></tp:treatment-sec><tp:treatment-sec sec-type="distribution" id="SECID0ELHAI"><title>Distribution.</title><p>Japan (Honshu, Shikoku, Kyushu, Tsushima Is., Hahajima Is., Okinawajima Is., Ishigakijima Is., Iriomotejima Is., Yonagunijima Is.), Taiwan, and South Korea (<xref ref-type="bibr" rid="B67">Sakai 2013</xref>; <xref ref-type="bibr" rid="B32">Lee et al. 2020</xref>; <xref ref-type="bibr" rid="B58">Park et al. 2024b</xref>).</p></tp:treatment-sec><tp:treatment-sec sec-type="biology" id="SECID0E4HAI"><title>Biology.</title><p>Larvae bore under the rotten bark and feed on the cambium. Adults were collected in June and July in Honshu and from May to July on Ishigaki Island (<xref ref-type="bibr" rid="B67">Sakai 2013</xref>). On the Ogasawara Islands, two adults emerged from rotten wood (see remarks) in May.</p></tp:treatment-sec><tp:treatment-sec sec-type="DNA analyses" id="SECID0EHIAI"><title>DNA analyses.</title><p>DNA barcodes were not generated.</p></tp:treatment-sec><tp:treatment-sec sec-type="remarks" id="SECID0EMIAI"><title>Remarks.</title><p>Since there is no plant called “Shima-yabunikkei,” as was labeled by M. Takakuwa, it is assumed that the name refers to the <italic><tp:taxon-name><tp:taxon-name-part taxon-name-part-type="genus" reg="Cinnamomum">Cinnamomum</tp:taxon-name-part> <tp:taxon-name-part taxon-name-part-type="species" reg="pseudopedunculatum">pseudopedunculatum</tp:taxon-name-part></tp:taxon-name></italic> Hayata (Ogasawara-yabunikkei). This species was not collected during the study period (2022–2024).</p></tp:treatment-sec><tp:treatment-sec><!--Section generated to contain objects referenced in tp:taxon-treatment.--><fig id="F1" position="float" orientation="portrait"><object-id xmlns:xlink="http://www.w3.org/1999/xlink" content-type="doi" xlink:type="simple">10.3897/zookeys.1250.154226.figures1-8</object-id><object-id xmlns:xlink="http://www.w3.org/1999/xlink" content-type="arpha" xlink:type="simple">0A4D7A6D-5626-57AA-B1A4-9E241D65D818</object-id><label>Figures 1–8.</label><caption><p>Adults. 1. <italic><tp:taxon-name><tp:taxon-name-part taxon-name-part-type="genus" reg="Erechthias">Erechthias</tp:taxon-name-part> <tp:taxon-name-part taxon-name-part-type="species" reg="itoi">itoi</tp:taxon-name-part></tp:taxon-name></italic> Moriuti &amp; Kadohara, 1994, male, museum ID <named-content xmlns:xlink="http://www.w3.org/1999/xlink" content-type="dwc:institutional_code" xlink:title="Entomological Laboratory, Kyushu University, Fukuoka, Japan" xlink:href="http://grbio.org/institution/kyushu-university" xlink:type="simple">ELKU</named-content>-I-L-000181; 2. Ditto, female, <named-content xmlns:xlink="http://www.w3.org/1999/xlink" content-type="dwc:institutional_code" xlink:title="Entomological Laboratory, Kyushu University, Fukuoka, Japan" xlink:href="http://grbio.org/institution/kyushu-university" xlink:type="simple">ELKU</named-content>-I-L-000182; 3. <italic><tp:taxon-name><tp:taxon-name-part taxon-name-part-type="genus" reg="Erechthias">E.</tp:taxon-name-part> <tp:taxon-name-part taxon-name-part-type="species" reg="zebrina">zebrina</tp:taxon-name-part></tp:taxon-name></italic> (Butler, 1881), male, genitalia slide no. JP-328; 4. <italic><tp:taxon-name><tp:taxon-name-part taxon-name-part-type="genus" reg="Erechthias">E.</tp:taxon-name-part> <tp:taxon-name-part taxon-name-part-type="species" reg="minuscula">minuscula</tp:taxon-name-part></tp:taxon-name></italic> (Walsingham, 1897), female, JP-315; 5. <italic><tp:taxon-name><tp:taxon-name-part taxon-name-part-type="genus" reg="Erechthias">E.</tp:taxon-name-part> <tp:taxon-name-part taxon-name-part-type="species" reg="atririvis">atririvis</tp:taxon-name-part></tp:taxon-name></italic> (Meyrick, 1931), male, JP-305; 6. Ditto, female, JP-306; 7. <italic><tp:taxon-name><tp:taxon-name-part taxon-name-part-type="genus" reg="Erechthias">E.</tp:taxon-name-part> <tp:taxon-name-part taxon-name-part-type="species" reg="mirabilis">mirabilis</tp:taxon-name-part></tp:taxon-name></italic> sp. nov., male, holotype, JP-312; 8. Ditto, female, paratype, JP-018. Scale bars: 8.0 mm.</p></caption><graphic xmlns:xlink="http://www.w3.org/1999/xlink" xlink:href="zookeys-1250-013_article-154226__-g001.jpg" position="float" orientation="portrait" xlink:type="simple" id="oo_1402225.jpg"><uri content-type="original_file" xlink:type="simple">https://binary.pensoft.net/fig/1402225</uri></graphic></fig><fig id="F5" position="float" orientation="portrait"><object-id xmlns:xlink="http://www.w3.org/1999/xlink" content-type="doi" xlink:type="simple">10.3897/zookeys.1250.154226.figures27-30</object-id><object-id xmlns:xlink="http://www.w3.org/1999/xlink" content-type="arpha" xlink:type="simple">EC423120-6599-5C09-937B-A750FC179419</object-id><label>Figures 27–30.</label><caption><p>Male genitalia. 27. <italic><tp:taxon-name><tp:taxon-name-part taxon-name-part-type="genus" reg="Erechthias">Erechthias</tp:taxon-name-part> <tp:taxon-name-part taxon-name-part-type="species" reg="itoi">itoi</tp:taxon-name-part></tp:taxon-name></italic> Moriuti &amp; Kadohara, 1994, genitalia slide no. JP-164; 27a. Overview except phallus; 27b, 27c, 27d. Phallus; 28. <italic><tp:taxon-name><tp:taxon-name-part taxon-name-part-type="genus" reg="Erechthias">E.</tp:taxon-name-part> <tp:taxon-name-part taxon-name-part-type="species" reg="zebrina">zebrina</tp:taxon-name-part></tp:taxon-name></italic> (Butler, 1881), JP-328; 28a. Overview except phallus; 28b, 28c. Phallus; 29. <italic><tp:taxon-name><tp:taxon-name-part taxon-name-part-type="genus" reg="Erechthias">E.</tp:taxon-name-part> <tp:taxon-name-part taxon-name-part-type="species" reg="minuscula">minuscula</tp:taxon-name-part></tp:taxon-name></italic> (Walsingham, 1897), JP-309; 29a. Overview except phallus; 29b, 29c. Phallus; 30. <italic><tp:taxon-name><tp:taxon-name-part taxon-name-part-type="genus" reg="Erechthias">E.</tp:taxon-name-part> <tp:taxon-name-part taxon-name-part-type="species" reg="atririvis">atririvis</tp:taxon-name-part></tp:taxon-name></italic> (Meyrick, 1931), JP-305; 30a. Overview except phallus; 30b. Phallus. Scale bars: 0.3 mm (27a, 27b, 28a, 18b, 29a, 29b, 30a, 30b), 0.1 mm (27c, 27d, 28c, 29c).</p></caption><graphic xmlns:xlink="http://www.w3.org/1999/xlink" xlink:href="zookeys-1250-013_article-154226__-g005.jpg" position="float" orientation="portrait" xlink:type="simple" id="oo_1402229.jpg"><uri content-type="original_file" xlink:type="simple">https://binary.pensoft.net/fig/1402229</uri></graphic></fig><fig id="F7" position="float" orientation="portrait"><object-id xmlns:xlink="http://www.w3.org/1999/xlink" content-type="doi" xlink:type="simple">10.3897/zookeys.1250.154226.figures35-38</object-id><object-id xmlns:xlink="http://www.w3.org/1999/xlink" content-type="arpha" xlink:type="simple">D8C5836B-8FDB-5014-964E-32B5353B1A42</object-id><label>Figures 35–38.</label><caption><p>Female genitalia. 35. <italic><tp:taxon-name><tp:taxon-name-part taxon-name-part-type="genus" reg="Erechthias">Erechthias</tp:taxon-name-part> <tp:taxon-name-part taxon-name-part-type="species" reg="itoi">itoi</tp:taxon-name-part></tp:taxon-name></italic> Moriuti &amp; Kadohara, 1994, genitalia slide no. JP-138; 35a. Segment VIII; 36. <italic><tp:taxon-name><tp:taxon-name-part taxon-name-part-type="genus" reg="Erechthias">E.</tp:taxon-name-part> <tp:taxon-name-part taxon-name-part-type="species" reg="zebrina">zebrina</tp:taxon-name-part></tp:taxon-name></italic> (Butler, 1881), JP-304; 36a. Segment VIII; 37. <italic><tp:taxon-name><tp:taxon-name-part taxon-name-part-type="genus" reg="Erechthias">E.</tp:taxon-name-part> <tp:taxon-name-part taxon-name-part-type="species" reg="minuscula">minuscula</tp:taxon-name-part></tp:taxon-name></italic> (Walsingham, 1897), JP-315; 37a. Segment VIII; 38. <italic><tp:taxon-name><tp:taxon-name-part taxon-name-part-type="genus" reg="Erechthias">E.</tp:taxon-name-part> <tp:taxon-name-part taxon-name-part-type="species" reg="atririvis">atririvis</tp:taxon-name-part></tp:taxon-name></italic> (Meyrick, 1931), JP-306; 38a. Segment VIII. Scale bars: 1.0 mm (35–38), 0.3 mm (35a–38a).</p></caption><graphic xmlns:xlink="http://www.w3.org/1999/xlink" xlink:href="zookeys-1250-013_article-154226__-g007.jpg" position="float" orientation="portrait" xlink:type="simple" id="oo_1402231.jpg"><uri content-type="original_file" xlink:type="simple">https://binary.pensoft.net/fig/1402231</uri></graphic></fig><fig id="F11" position="float" orientation="portrait"><object-id xmlns:xlink="http://www.w3.org/1999/xlink" content-type="doi" xlink:type="simple">10.3897/zookeys.1250.154226.figure52</object-id><object-id xmlns:xlink="http://www.w3.org/1999/xlink" content-type="arpha" xlink:type="simple">839D48D1-D7BF-546C-B18D-08BA5FFFA96F</object-id><label>Figure 52.</label><caption><p>Distribution map of <italic><tp:taxon-name><tp:taxon-name-part taxon-name-part-type="genus" reg="Erechthias">Erechthias</tp:taxon-name-part></tp:taxon-name></italic> spp. a. Location of the Ogasawara Islands; b. Detail of the Ogasawara Islands; c. Detail of the Mukojima Islands; d. Detail of the Chichijima Islands; e. Detail of the Hahajima Islands.</p></caption><graphic xmlns:xlink="http://www.w3.org/1999/xlink" xlink:href="zookeys-1250-013_article-154226__-g011.jpg" position="float" orientation="portrait" xlink:type="simple" id="oo_1402235.jpg"><uri content-type="original_file" xlink:type="simple">https://binary.pensoft.net/fig/1402235</uri></graphic></fig></tp:treatment-sec><ref-list><ref id="B30"><mixed-citation xmlns:xlink="http://www.w3.org/1999/xlink" xlink:type="simple"><person-group><name name-style="western"><surname>Issiki</surname><given-names>S</given-names></name></person-group> (<year>1950</year>) <tp:taxon-name><tp:taxon-name-part taxon-name-part-type="family">Lyonetiidae</tp:taxon-name-part></tp:taxon-name>. In: Esaki T, Ishii T, Kawamura T, Kinoshita S, Kuwayama S, Shiraki T, Uchida S, Yuasa H (Eds) Iconographia Insectorum Japonicorum edita 2: 443–445. Hokuryukan, Tokyo. [In Japanese]</mixed-citation></ref><ref id="B31"><mixed-citation xmlns:xlink="http://www.w3.org/1999/xlink" xlink:type="simple"><person-group><name name-style="western"><surname>Issiki</surname><given-names>S</given-names></name></person-group> (<year>1957</year>) <tp:taxon-name><tp:taxon-name-part taxon-name-part-type="family">Tineidae</tp:taxon-name-part></tp:taxon-name> &amp; <tp:taxon-name><tp:taxon-name-part taxon-name-part-type="family">Lyonetiidae</tp:taxon-name-part></tp:taxon-name>. In: Esaki T, Issiki T, Mutuura A, Inoue H, Okagaki H, Ogata M, Kuroko H, Icones Heterocerorum (Eds) Japonicorum in coloribus naturalibus 1: 15–19. Hoikusha, Osaka. [In Japanese]</mixed-citation></ref><ref id="B55"><mixed-citation xmlns:xlink="http://www.w3.org/1999/xlink" xlink:type="simple"><person-group><name name-style="western"><surname>Okano</surname><given-names>M</given-names></name></person-group> (<year>1959</year>) <tp:taxon-name><tp:taxon-name-part taxon-name-part-type="family">Lyonetiidae</tp:taxon-name-part></tp:taxon-name>. In Esaki T, Ishii T, Kawamura T, Kinoshita S, Kuwayama S, Shiraki T, Uchida S, Yuasa H (Eds) Iconographia Insectorum Japonicorum colore naturali edita, 1: 257–276, Hokuryukan, Tokyo. [In Japanese]</mixed-citation></ref><ref id="B50"><mixed-citation xmlns:xlink="http://www.w3.org/1999/xlink" xlink:type="simple"><person-group><name name-style="western"><surname>Moriuti</surname><given-names>S</given-names></name></person-group> (<year>1982</year>) <tp:taxon-name><tp:taxon-name-part taxon-name-part-type="family">Tineidae</tp:taxon-name-part></tp:taxon-name>. In: Inoue H, Sugi S, Kuroko H, Moriuti S, Kawabe A (Eds) Moths of Japan, 1: 162–171, 2: 185–187, Kodansha, Tokyo. [In Japanese]</mixed-citation></ref><ref id="B56"><mixed-citation xmlns:xlink="http://www.w3.org/1999/xlink" xlink:type="simple"><person-group><name name-style="western"><surname>Park</surname><given-names>KT</given-names></name></person-group> (<year>1983</year>) <article-title>Microlepidoptera of Korea.</article-title><source>Insect Koreana</source><volume>3</volume>: <fpage>1</fpage>–<lpage>195</lpage>.</mixed-citation></ref><ref id="B1"><mixed-citation xmlns:xlink="http://www.w3.org/1999/xlink" xlink:type="simple"><person-group><name name-style="western"><surname>Azuma</surname><given-names>S</given-names></name><name name-style="western"><surname>Kinjo</surname><given-names>M</given-names></name></person-group> (<year>1987</year>) <article-title><tp:taxon-name><tp:taxon-name-part taxon-name-part-type="family">Tineidae</tp:taxon-name-part></tp:taxon-name>.</article-title> In: <person-group><name name-style="western"><surname>Azuma</surname><given-names>S</given-names></name></person-group> (<role>Ed.</role>) <issue-title>Check-list of the insects of Okinawa.</issue-title><source>The Biological Society of Okinawa, Okinawa</source>, <fpage>73</fpage>–<lpage>74</lpage>. [In Japanese]</mixed-citation></ref><ref id="B90"><mixed-citation xmlns:xlink="http://www.w3.org/1999/xlink" xlink:type="simple"><person-group><name name-style="western"><surname>Yoshimatsu</surname><given-names>S</given-names></name><name name-style="western"><surname>Sakamoto</surname><given-names>Y</given-names></name></person-group> (<year>1991</year>) Notes on <italic><tp:taxon-name><tp:taxon-name-part taxon-name-part-type="genus">Decadarchis</tp:taxon-name-part> <tp:taxon-name-part taxon-name-part-type="species">atririvis</tp:taxon-name-part></tp:taxon-name></italic> Meyrick (<tp:taxon-name><tp:taxon-name-part taxon-name-part-type="order">Lepidoptera</tp:taxon-name-part></tp:taxon-name>: <tp:taxon-name><tp:taxon-name-part taxon-name-part-type="family">Tineidae</tp:taxon-name-part></tp:taxon-name>) found on cankers of <italic><tp:taxon-name><tp:taxon-name-part taxon-name-part-type="genus">Sophora</tp:taxon-name-part> <tp:taxon-name-part taxon-name-part-type="species">japonica</tp:taxon-name-part></tp:taxon-name></italic> caused by <italic><tp:taxon-name><tp:taxon-name-part taxon-name-part-type="genus">Uromyces</tp:taxon-name-part> <tp:taxon-name-part taxon-name-part-type="species">truncicola</tp:taxon-name-part></tp:taxon-name></italic>. Forest Insects 40(6): 2–4. [In Japanese]</mixed-citation></ref><ref id="B88"><mixed-citation xmlns:xlink="http://www.w3.org/1999/xlink" xlink:type="simple"><person-group><name name-style="western"><surname>Yoshimatsu</surname><given-names>S</given-names></name></person-group> (<year>1992</year>) Lepidopterous insects associated with cankers of the Japanese pagoda tree, <italic><tp:taxon-name><tp:taxon-name-part taxon-name-part-type="genus">Sophora</tp:taxon-name-part> <tp:taxon-name-part taxon-name-part-type="species">japonica</tp:taxon-name-part></tp:taxon-name></italic> caused by rust fungus, <italic><tp:taxon-name><tp:taxon-name-part taxon-name-part-type="genus">Uromyces</tp:taxon-name-part> <tp:taxon-name-part taxon-name-part-type="species">truncicola</tp:taxon-name-part></tp:taxon-name></italic>. Japanese Journal of Entomology 60(4): 777–782. <ext-link xlink:href="https://dl.ndl.go.jp/pid/10654417" ext-link-type="uri" xlink:type="simple">https://dl.ndl.go.jp/pid/10654417</ext-link></mixed-citation></ref><ref id="B12"><mixed-citation xmlns:xlink="http://www.w3.org/1999/xlink" xlink:type="simple"><person-group><name name-style="western"><surname>Davis</surname><given-names>DR</given-names></name></person-group> (<year>1992</year>) <article-title><tp:taxon-name><tp:taxon-name-part taxon-name-part-type="family">Tineidae</tp:taxon-name-part></tp:taxon-name>.</article-title> In: <person-group><name name-style="western"><surname>Heppner</surname><given-names>JB</given-names></name><name name-style="western"><surname>Inoue</surname><given-names>H</given-names></name></person-group> (<role>Eds</role>) <issue-title>Checklist of the Lepidoptera of Taiwan 1(2).</issue-title><source>Brill Publishers, Amsterdam</source>, <fpage>63</fpage>–<lpage>64</lpage>.</mixed-citation></ref><ref id="B51"><mixed-citation xmlns:xlink="http://www.w3.org/1999/xlink" xlink:type="simple"><person-group><name name-style="western"><surname>Moriuti</surname><given-names>S</given-names></name><name name-style="western"><surname>Kadohara</surname><given-names>T</given-names></name></person-group> (<year>1994</year>) <article-title><tp:taxon-name><tp:taxon-name-part taxon-name-part-type="subfamily">Erechthiinae</tp:taxon-name-part></tp:taxon-name> (<tp:taxon-name><tp:taxon-name-part taxon-name-part-type="order">Lepidoptera</tp:taxon-name-part></tp:taxon-name>, <tp:taxon-name><tp:taxon-name-part taxon-name-part-type="family">Tineidae</tp:taxon-name-part></tp:taxon-name>) of Japan.</article-title><source>Japanese Journal of Entomology</source><volume>62</volume>(<issue>3</issue>): <fpage>565</fpage>–<lpage>584</lpage>. <ext-link xlink:href="https://dl.ndl.go.jp/pid/10654744" ext-link-type="uri" xlink:type="simple">https://dl.ndl.go.jp/pid/10654744</ext-link></mixed-citation></ref><ref id="B32"><mixed-citation xmlns:xlink="http://www.w3.org/1999/xlink" xlink:type="simple"><person-group><name name-style="western"><surname>Lee</surname><given-names>DJ</given-names></name><name name-style="western"><surname>Lee</surname><given-names>BW</given-names></name><name name-style="western"><surname>Shin</surname><given-names>YM</given-names></name><name name-style="western"><surname>Lee</surname><given-names>TG</given-names></name><name name-style="western"><surname>Cha</surname><given-names>YB</given-names></name><name name-style="western"><surname>Bae</surname><given-names>YS</given-names></name></person-group> (<year>2020</year>) <article-title>A review of the genus <italic><tp:taxon-name><tp:taxon-name-part taxon-name-part-type="genus">Erechthias</tp:taxon-name-part></tp:taxon-name></italic> Meyrick (<tp:taxon-name><tp:taxon-name-part taxon-name-part-type="order">Lepidoptera</tp:taxon-name-part></tp:taxon-name>, <tp:taxon-name><tp:taxon-name-part taxon-name-part-type="family">Tineidae</tp:taxon-name-part></tp:taxon-name>), with two newly recorded species from Korea.</article-title><source>Journal of Asia-Pacific Biodiversity</source><volume>13</volume>(<issue>4</issue>): <fpage>625</fpage>–<lpage>630</lpage>. <ext-link xlink:href="10.1016/j.japb.2020.10.005" ext-link-type="doi" xlink:type="simple">https://doi.org/10.1016/j.japb.2020.10.005</ext-link></mixed-citation></ref><ref id="B67"><mixed-citation xmlns:xlink="http://www.w3.org/1999/xlink" xlink:type="simple"><person-group><name name-style="western"><surname>Sakai</surname><given-names>M</given-names></name></person-group> (<year>2013</year>) <article-title><tp:taxon-name><tp:taxon-name-part taxon-name-part-type="family">Tineidae</tp:taxon-name-part></tp:taxon-name>.</article-title> In: <person-group><name name-style="western"><surname>Hirowatari</surname><given-names>T</given-names></name><name name-style="western"><surname>Nasu</surname><given-names>Y</given-names></name><name name-style="western"><surname>Sakamaki</surname><given-names>Y</given-names></name><name name-style="western"><surname>Kishida</surname><given-names>Y</given-names></name></person-group> (<role>Eds</role>) <issue-title>The Standard of Moths in Japan 3.</issue-title><source>Gakken Educational Publishing, Tokyo</source>, <fpage>118</fpage>–<lpage>135</lpage>.</mixed-citation></ref><ref id="B27"><mixed-citation xmlns:xlink="http://www.w3.org/1999/xlink" xlink:type="simple"><person-group><name name-style="western"><surname>Hirowatari</surname><given-names>T</given-names></name><name name-style="western"><surname>Yagi</surname><given-names>S</given-names></name></person-group> (<year>2023</year>) <article-title><tp:taxon-name><tp:taxon-name-part taxon-name-part-type="superfamily">Tineoidea</tp:taxon-name-part></tp:taxon-name>.</article-title> In: <person-group><name name-style="western"><surname>Nasu</surname><given-names>Y</given-names></name><name name-style="western"><surname>Hirowatari</surname><given-names>T</given-names></name><name name-style="western"><surname>Sakamaki</surname><given-names>Y</given-names></name><name name-style="western"><surname>Kishida</surname><given-names>Y</given-names></name></person-group> (<role>Eds</role>) <issue-title>Microlepidoptera of Japan.</issue-title><source>Gakken Educational Publishing, Tokyo</source>, <fpage>22</fpage>–<lpage>27</lpage>. [In Japanese]</mixed-citation></ref><ref id="B58"><mixed-citation xmlns:xlink="http://www.w3.org/1999/xlink" xlink:type="simple"><person-group><name name-style="western"><surname>Park</surname><given-names>JH</given-names></name><name name-style="western"><surname>Matsui</surname><given-names>Y</given-names></name><name name-style="western"><surname>Oka</surname><given-names>T</given-names></name></person-group> (<year>2024b</year>) <article-title>(Lep.: <tp:taxon-name><tp:taxon-name-part taxon-name-part-type="family">Tineidae</tp:taxon-name-part></tp:taxon-name>) First records of the family <tp:taxon-name><tp:taxon-name-part taxon-name-part-type="family">Tineidae</tp:taxon-name-part></tp:taxon-name> in Tsushima Island.</article-title><source>Pulex</source><volume>103</volume>: <fpage>1050</fpage>–<lpage>1053</lpage>. [In Japanese] <ext-link xlink:href="https://entosockyushu.web.fc2.com/pulex.html" ext-link-type="uri" xlink:type="simple">https://entosockyushu.web.fc2.com/pulex.html</ext-link></mixed-citation></ref></ref-list></tp:taxon-treatment>
