# Supplementary material for: ﻿Taxonomic study of the genus Erechthias (Lepidoptera, Tineidae) from the Ogasawara Islands, with two new records and four new species
Source: Zookeys. 2025 Aug 26;1250:13–48. doi: 10.3897/zookeys.1250.154226 (PMC12406029; doi:10.3897/zookeys.1250.154226)
Supplement: XML Treatment for Erechthias mirabilis [file zookeys.1250.154226-treatment6.xml]

<!DOCTYPE tp:taxon-treatment
  PUBLIC "-//TaxonX//DTD Taxonomic Treatment Publishing DTD v0 20100105//EN" "tax-treatment-NSO.dtd">
<tp:taxon-treatment xmlns:tp="http://www.plazi.org/taxpub"><tp:treatment-meta><kwd-group><label>Taxon classification</label><kwd>
              <named-content content-type="kingdom">Animalia</named-content>
            </kwd><kwd>
              <named-content content-type="order">Lepidoptera</named-content>
            </kwd><kwd>
              <named-content content-type="family">Tineidae</named-content>
            </kwd></kwd-group><mixed-citation publication-type="journal"><person-group><name><surname>Park</surname><given-names>Jinhyeong</given-names></name><name><surname>Yagi</surname><given-names>Sadahisa</given-names></name><name><surname>Hirowatari</surname><given-names>Toshiya</given-names></name></person-group><article-title>﻿Taxonomic study of the genus <italic><tp:taxon-name><tp:taxon-name-part taxon-name-part-type="genus" reg="Erechthias">Erechthias</tp:taxon-name-part></tp:taxon-name></italic> (<tp:taxon-name><tp:taxon-name-part taxon-name-part-type="order">Lepidoptera</tp:taxon-name-part></tp:taxon-name>, <tp:taxon-name><tp:taxon-name-part taxon-name-part-type="family">Tineidae</tp:taxon-name-part></tp:taxon-name>) from the Ogasawara Islands, with two new records and four new species</article-title><source>Zookeys</source><day>26</day><month>08</month><year>2025</year><volume>1250</volume><fpage>13</fpage><lpage>48</lpage><pub-id pub-id-type="doi">10.3897/zookeys.1250.154226</pub-id></mixed-citation></tp:treatment-meta><tp:nomenclature><label>﻿</label><tp:taxon-name><object-id xmlns:xlink="http://www.w3.org/1999/xlink" content-type="arpha" xlink:type="simple">8150D0A4-4D54-55DF-9434-88C26C6D8876</object-id>
            <tp:taxon-name-part taxon-name-part-type="genus" reg="Erechthias">Erechthias</tp:taxon-name-part>
            <tp:taxon-name-part taxon-name-part-type="species" reg="mirabilis">mirabilis</tp:taxon-name-part>
            <object-id xmlns:xlink="http://www.w3.org/1999/xlink" content-type="zoobank" xlink:type="simple">https://zoobank.org/1DBE12C6-5F18-49D8-A458-6EF442C3328F</object-id>
          </tp:taxon-name><tp:taxon-status xmlns:xlink="http://www.w3.org/1999/xlink" xlink:type="simple">sp. nov.</tp:taxon-status><xref ref-type="fig" rid="F1">Figs 7</xref><xref ref-type="fig" rid="F1">, 8</xref><xref ref-type="fig" rid="F3">, 17</xref><xref ref-type="fig" rid="F3">, 18</xref><xref ref-type="fig" rid="F6">, 31</xref><xref ref-type="fig" rid="F8">, 39</xref><xref ref-type="fig" rid="F9">, 47</xref><xref ref-type="fig" rid="F10">, 51</xref><xref ref-type="fig" rid="F11">, 52 Japanese name: Chichijima tsumaorega</xref></tp:nomenclature><tp:treatment-sec sec-type="type material" id="SECID0ELLAI"><title>Type material.</title><p><bold><italic>Holotype</italic>: Japan</bold>: ♂, Tokyo Met., Ogasawara Isls., Chichijima Is., Kitafukurozawa, alt. 10 m, <abbrev xmlns:xlink="http://www.w3.org/1999/xlink" xlink:title="light trapping" id="ABBRID0EWLAI" xlink:type="simple">LT</abbrev>, 26. IX. 2023, Y. Matsui leg., genitalia slide no. JP-312, DNA sample JHP-200, <named-content xmlns:xlink="http://www.w3.org/1999/xlink" content-type="dwc:institutional_code" xlink:title="Entomological Laboratory, Kyushu University, Fukuoka, Japan" xlink:href="http://grbio.org/institution/kyushu-university" xlink:type="simple">ELKU</named-content>. <bold><italic>Paratypes</italic>: Japan: [Tokyo, Ogasawara Isls.]: [Chichijima Is.</bold>]: 1♀, 16–17. VII. 2002, K. Oyama leg., <named-content xmlns:xlink="http://www.w3.org/1999/xlink" content-type="dwc:institutional_code" xlink:title="Entomological Laboratory, Kyushu University, Fukuoka, Japan" xlink:href="http://grbio.org/institution/kyushu-university" xlink:type="simple">ELKU</named-content> 1♂, Chichi-jima Is., Kiyose, 27. IX. 2020, M. Kimura leg. • 1♀, same data, genitalia slide no. JP-321, DNA sample JHP-274, Museum ID <named-content xmlns:xlink="http://www.w3.org/1999/xlink" content-type="dwc:institutional_code" xlink:title="Entomological Laboratory, Kyushu University, Fukuoka, Japan" xlink:href="http://grbio.org/institution/kyushu-university" xlink:type="simple">ELKU</named-content>-I-L-Bonin 000104, <named-content xmlns:xlink="http://www.w3.org/1999/xlink" content-type="dwc:institutional_code" xlink:title="Entomological Laboratory, Kyushu University, Fukuoka, Japan" xlink:href="http://grbio.org/institution/kyushu-university" xlink:type="simple">ELKU</named-content> • 1♀, Ogamiyama, 25. VI. 2022, S. Yagi &amp; S. Tomura leg., genitalia slide no. JP-018, DNA sample JHP-273, Museum ID <named-content xmlns:xlink="http://www.w3.org/1999/xlink" content-type="dwc:institutional_code" xlink:title="Entomological Laboratory, Kyushu University, Fukuoka, Japan" xlink:href="http://grbio.org/institution/kyushu-university" xlink:type="simple">ELKU</named-content>-I-L-Bonin 000066, <named-content xmlns:xlink="http://www.w3.org/1999/xlink" content-type="dwc:institutional_code" xlink:title="Entomological Laboratory, Kyushu University, Fukuoka, Japan" xlink:href="http://grbio.org/institution/kyushu-university" xlink:type="simple">ELKU</named-content> • 1♀, Ohgiura, VI. 2023, N. Tsuji leg., <named-content xmlns:xlink="http://www.w3.org/1999/xlink" content-type="dwc:institutional_code" xlink:title="Entomological Laboratory, Kyushu University, Fukuoka, Japan" xlink:href="http://grbio.org/institution/kyushu-university" xlink:type="simple">ELKU</named-content> • 1♂, Higashimachi, <abbrev xmlns:xlink="http://www.w3.org/1999/xlink" xlink:title="light trapping" id="ABBRID0EBNAI" xlink:type="simple">LT</abbrev>, 23. XII. 2023, Yu Hisasue leg., JP-326, JHP-153, <named-content xmlns:xlink="http://www.w3.org/1999/xlink" content-type="dwc:institutional_code" xlink:title="Entomological Laboratory, Kyushu University, Fukuoka, Japan" xlink:href="http://grbio.org/institution/kyushu-university" xlink:type="simple">ELKU</named-content> • 1♂, Komagari, 2024. II. 4, N. Tsuji leg., EKKU • 1♀, Okumura, 2024. VIII. 19, N. Tsuji leg., EKKU • [<bold>Anijima Is.</bold>]: 1♂, Mt. Maru-yama, 14. XI. 2022, T. Hirowatari, M. Kimura, &amp; J.-H. Park leg., <named-content xmlns:xlink="http://www.w3.org/1999/xlink" content-type="dwc:institutional_code" xlink:title="Entomological Laboratory, Kyushu University, Fukuoka, Japan" xlink:href="http://grbio.org/institution/kyushu-university" xlink:type="simple">ELKU</named-content>.</p></tp:treatment-sec><tp:treatment-sec sec-type="diagnosis" id="SECID0ERNAI"><title>Diagnosis.</title><p>The new species is externally similar to <italic><tp:taxon-name><tp:taxon-name-part taxon-name-part-type="genus" reg="Erechthias">Erechthias</tp:taxon-name-part> <tp:taxon-name-part taxon-name-part-type="species" reg="simulans">simulans</tp:taxon-name-part></tp:taxon-name></italic> (Butler, 1882) from the tropical Pacific and <italic><tp:taxon-name><tp:taxon-name-part taxon-name-part-type="genus" reg="Erechthias">E.</tp:taxon-name-part> <tp:taxon-name-part taxon-name-part-type="species" reg="dissimulans">dissimulans</tp:taxon-name-part></tp:taxon-name></italic> (Meyrick, 1915c) from Sri Lanka, but can be distinguished by the following characteristics: the basal area of the forewing is fully black in <italic><tp:taxon-name><tp:taxon-name-part taxon-name-part-type="genus" reg="Erechthias">E.</tp:taxon-name-part> <tp:taxon-name-part taxon-name-part-type="species" reg="mirabilis">mirabilis</tp:taxon-name-part></tp:taxon-name></italic> sp. nov. (only black spots in <italic><tp:taxon-name><tp:taxon-name-part taxon-name-part-type="genus" reg="Erechthias">E.</tp:taxon-name-part> <tp:taxon-name-part taxon-name-part-type="species" reg="simulans">simulans</tp:taxon-name-part></tp:taxon-name></italic> and <italic><tp:taxon-name><tp:taxon-name-part taxon-name-part-type="genus" reg="Erechthias">E.</tp:taxon-name-part> <tp:taxon-name-part taxon-name-part-type="species" reg="dissimulans">dissimulans</tp:taxon-name-part></tp:taxon-name></italic>). The male and female genitalia are also similar to those of <italic><tp:taxon-name><tp:taxon-name-part taxon-name-part-type="genus" reg="Erechthias">E.</tp:taxon-name-part> <tp:taxon-name-part taxon-name-part-type="species" reg="simulans">simulans</tp:taxon-name-part></tp:taxon-name></italic> but they can be distinguished by the following characteristics: the valva is broad, oval, and slightly concave at the costal margin in the male genitalia (the valva is rounded, dagger-shaped, and bulged at the middle of the costal margin in <italic><tp:taxon-name><tp:taxon-name-part taxon-name-part-type="genus" reg="Erechthias">E.</tp:taxon-name-part> <tp:taxon-name-part taxon-name-part-type="species" reg="simulans">simulans</tp:taxon-name-part></tp:taxon-name></italic>); the ostium is smaller and weakly concave; and the anterior 1/2 of the signum is sharp and curved in the female genitalia (curved but rounded in <italic><tp:taxon-name><tp:taxon-name-part taxon-name-part-type="genus" reg="Erechthias">E.</tp:taxon-name-part> <tp:taxon-name-part taxon-name-part-type="species" reg="simulans">simulans</tp:taxon-name-part></tp:taxon-name></italic>).</p></tp:treatment-sec><tp:treatment-sec sec-type="description" id="SECID0EPQAI"><title>Description.</title><p><bold>Adults. Male.</bold> (Figs <xref ref-type="fig" rid="F1">7</xref>, <xref ref-type="fig" rid="F3">17</xref>) Forewing length 6.8 mm, antenna length 6.0 mm in holotype. Forewing length 6.7, 7.8 mm (<italic>n</italic> = 2), antenna length 5.0, 5.7 mm (<italic>n</italic> = 2) in paratypes. <bold><italic>Head</italic>.</bold> Frons and vertex whitish cream. Labial palpus whitish cream, first palpomere covered with black scales; second palpomere with robust brush hairs, outer surface black, with a few black bristles. Antenna filiform, notch present at base; scape whitish cream; flagellum black, gradually whiter toward tip. <bold><italic>Thorax</italic>.</bold> Anterior 3/4 of mesonotum whitish cream, posterior 1/4 black. Tegula whitish cream, basally black. Foreleg black to dark gray, outer surface of tibia and basal 1/2 of tarsus cream white. Midleg black to dark gray, each tarsomere with cream band at distal end. Hindleg fuscous gray, tibia bearing with long hairs, basal 1/3 and subapical aera of tarsus black. Forewing venation with Sc, R1–3 and R4+5, M1 and M2+3, CuA1–2 and CuP, 1A+2A present; R1 from basal 3/7 of discal cell to apical 1/3 of costa; 1A fused with 2A from basal 2/5 of wing to end; chorda weak. Apex of forewing weakly upturned. Forewing ground color white, with black pattern; basal 1/6 black; middle of anterior 1/2 with a large irregularly U-shaped spot; apex with a rectangular black spot; middle of dorsum with a small wedge-shaped black spot; tornus with one black scale; cilia white, middle of marginal area with a gray spot. Hindwing venation with Sc+R1, Rs, M1 and M2+3 CuA1–2 and CuP, 1A+2A present; 1A+2A strongly angled; frenulum a single slender bristle. Hindwing and cilia fuscous cream. <bold><italic>Abdomen</italic>.</bold> Covered with fuscous cream scales.</p><p><bold>Female.</bold> (Figs <xref ref-type="fig" rid="F1">8</xref>, <xref ref-type="fig" rid="F3">18</xref>, <xref ref-type="fig" rid="F9">47</xref>) Forewing length 6.5–7.4 mm (<italic>n</italic> = 4), antenna length 5.4 mm (<italic>n</italic> = 1) in paratypes. Almost same as male except for antenna and forewing; notch absent in antenna; apex of forewing slightly upturned; chorda well-developed; forewing ground color black, with four white spots: basal 1/5, apical 1/3 of costa, tornus, and apex.</p><p><bold>Male genitalia.</bold> (Fig. <xref ref-type="fig" rid="F6">31</xref>) Uncus thick, short, a pair of membranous lobes, apical corner with a few bristles. Tegumen strongly sclerotized, fused with vinculum, formed into broad ring. Vinculum robust, ~1.5 × length of tegumen; saccus broad triangular. Valva broad oval, roughly covered with bristles; costa broad with short, dense spines, basicostal process absent; basal 2/3 of ventral margin almost straight, gently curved toward apex. Juxta a strongly sclerotized pouch. Phallus cylindrical, almost same length of valva; vesica with a robust needle-like cornutus and many small spicular cornuti.</p><p><bold>Female genitalia.</bold> (Fig. <xref ref-type="fig" rid="F8">39</xref>) Ovipositor 2.5 × length of segment VII, papillae analis with short bristles; apophysis anterioris thick, ~1/2 length of apophysis posterioris. Segment VIII long, posterior margin with ~15 bristles; tergum VIII with stout dorsal rami fusing with apophysis anterioris; ostium elongated piriform with dense small spines, located at anterior 1/2 of sternum VIII. Ductus bursae tubular, 1.4 × length of corpus bursae, anterior 1/6 broad, wrinkled and curved toward corpus bursae. Corpus bursae oval; signum large flatten claw-shaped with robust rounded rectangular projection.</p></tp:treatment-sec><tp:treatment-sec sec-type="distribution" id="SECID0ETSAI"><title>Distribution.</title><p>Japan (Chichijima Is., Anijima Is.).</p></tp:treatment-sec><tp:treatment-sec sec-type="biology" id="SECID0EYSAI"><title>Biology.</title><p>Host is unknown. Adults have been collected in June, July, and September in Chichijima Island.</p></tp:treatment-sec><tp:treatment-sec sec-type="etymology" id="SECID0E4SAI"><title>Etymology.</title><p>The name of this species is derived from the Latin <italic>mirabilis</italic>, because this species is the most marvelous <italic><tp:taxon-name><tp:taxon-name-part taxon-name-part-type="genus" reg="Erechthias">Erechthias</tp:taxon-name-part></tp:taxon-name></italic> to occur in Japan.</p></tp:treatment-sec><tp:treatment-sec sec-type="DNA analyses" id="SECID0EUTAI"><title>DNA analyses.</title><p>The DNA barcodes of this species were most similar to <italic><tp:taxon-name><tp:taxon-name-part taxon-name-part-type="genus" reg="Erechthias">Erechthias</tp:taxon-name-part></tp:taxon-name></italic> sp. ANIC1 from Australia (ANICI492-10) based on the identification engine of BOLD systems, and the similarity between them was 92.51%. These DNA barcodes were also similar to <italic><tp:taxon-name><tp:taxon-name-part taxon-name-part-type="genus" reg="Erechthias">Erechthias</tp:taxon-name-part> <tp:taxon-name-part taxon-name-part-type="species" reg="simulans">simulans</tp:taxon-name-part></tp:taxon-name></italic> from Moorea Island in the Society Islands (French Polynesia) (PMANL5097-16), with similarity of 90.67%. The intraspecific pairwise distance of this species was 0.00% (<italic>n</italic> = 3) (Suppl. material <xref ref-type="supplementary-material" rid="S2">2</xref>).</p></tp:treatment-sec><tp:treatment-sec sec-type="remarks" id="SECID0ESUAI"><title>Remarks.</title><p>This species is endemic to the Chichijima Islands. The most similar species, <italic><tp:taxon-name><tp:taxon-name-part taxon-name-part-type="genus" reg="Erechthias">E.</tp:taxon-name-part> <tp:taxon-name-part taxon-name-part-type="species" reg="simulans">simulans</tp:taxon-name-part></tp:taxon-name></italic> is widely spread in the tropical Pacific: Hawaii, Solomon Islands, Fiji, Samoa, Elice Islands, Midway, Society Islands, Marquesas Islands, and Australia (<xref ref-type="bibr" rid="B7">Clarke 1986</xref>). This new species may have originated in the Pacific Ocean and Australia.</p></tp:treatment-sec><tp:treatment-sec><!--Section generated to contain objects referenced in tp:taxon-treatment.--><fig id="F1" position="float" orientation="portrait"><object-id xmlns:xlink="http://www.w3.org/1999/xlink" content-type="doi" xlink:type="simple">10.3897/zookeys.1250.154226.figures1-8</object-id><object-id xmlns:xlink="http://www.w3.org/1999/xlink" content-type="arpha" xlink:type="simple">0A4D7A6D-5626-57AA-B1A4-9E241D65D818</object-id><label>Figures 1–8.</label><caption><p>Adults. 1. <italic><tp:taxon-name><tp:taxon-name-part taxon-name-part-type="genus" reg="Erechthias">Erechthias</tp:taxon-name-part> <tp:taxon-name-part taxon-name-part-type="species" reg="itoi">itoi</tp:taxon-name-part></tp:taxon-name></italic> Moriuti &amp; Kadohara, 1994, male, museum ID <named-content xmlns:xlink="http://www.w3.org/1999/xlink" content-type="dwc:institutional_code" xlink:title="Entomological Laboratory, Kyushu University, Fukuoka, Japan" xlink:href="http://grbio.org/institution/kyushu-university" xlink:type="simple">ELKU</named-content>-I-L-000181; 2. Ditto, female, <named-content xmlns:xlink="http://www.w3.org/1999/xlink" content-type="dwc:institutional_code" xlink:title="Entomological Laboratory, Kyushu University, Fukuoka, Japan" xlink:href="http://grbio.org/institution/kyushu-university" xlink:type="simple">ELKU</named-content>-I-L-000182; 3. <italic><tp:taxon-name><tp:taxon-name-part taxon-name-part-type="genus" reg="Erechthias">E.</tp:taxon-name-part> <tp:taxon-name-part taxon-name-part-type="species" reg="zebrina">zebrina</tp:taxon-name-part></tp:taxon-name></italic> (Butler, 1881), male, genitalia slide no. JP-328; 4. <italic><tp:taxon-name><tp:taxon-name-part taxon-name-part-type="genus" reg="Erechthias">E.</tp:taxon-name-part> <tp:taxon-name-part taxon-name-part-type="species" reg="minuscula">minuscula</tp:taxon-name-part></tp:taxon-name></italic> (Walsingham, 1897), female, JP-315; 5. <italic><tp:taxon-name><tp:taxon-name-part taxon-name-part-type="genus" reg="Erechthias">E.</tp:taxon-name-part> <tp:taxon-name-part taxon-name-part-type="species" reg="atririvis">atririvis</tp:taxon-name-part></tp:taxon-name></italic> (Meyrick, 1931), male, JP-305; 6. Ditto, female, JP-306; 7. <italic><tp:taxon-name><tp:taxon-name-part taxon-name-part-type="genus" reg="Erechthias">E.</tp:taxon-name-part> <tp:taxon-name-part taxon-name-part-type="species" reg="mirabilis">mirabilis</tp:taxon-name-part></tp:taxon-name></italic> sp. nov., male, holotype, JP-312; 8. Ditto, female, paratype, JP-018. Scale bars: 8.0 mm.</p></caption><graphic xmlns:xlink="http://www.w3.org/1999/xlink" xlink:href="zookeys-1250-013_article-154226__-g001.jpg" position="float" orientation="portrait" xlink:type="simple" id="oo_1402225.jpg"><uri content-type="original_file" xlink:type="simple">https://binary.pensoft.net/fig/1402225</uri></graphic></fig><fig id="F3" position="float" orientation="portrait"><object-id xmlns:xlink="http://www.w3.org/1999/xlink" content-type="doi" xlink:type="simple">10.3897/zookeys.1250.154226.figures17-24</object-id><object-id xmlns:xlink="http://www.w3.org/1999/xlink" content-type="arpha" xlink:type="simple">521BDFB7-48B5-5CAD-BCC0-394497865903</object-id><label>Figures 17–24.</label><caption><p>Wing venations. 17. <italic><tp:taxon-name><tp:taxon-name-part taxon-name-part-type="genus" reg="Erechthias">Erechthias</tp:taxon-name-part> <tp:taxon-name-part taxon-name-part-type="species" reg="mirabilis">mirabilis</tp:taxon-name-part></tp:taxon-name></italic> sp. nov., male; 18. Ditto, female; 19. <italic><tp:taxon-name><tp:taxon-name-part taxon-name-part-type="genus" reg="Erechthias">E.</tp:taxon-name-part> <tp:taxon-name-part taxon-name-part-type="species" reg="nidumicola">nidumicola</tp:taxon-name-part></tp:taxon-name></italic> sp. nov., male; 20. Ditto, female; 21. <italic><tp:taxon-name><tp:taxon-name-part taxon-name-part-type="genus" reg="Erechthias">E.</tp:taxon-name-part> <tp:taxon-name-part taxon-name-part-type="species" reg="oculus">oculus</tp:taxon-name-part></tp:taxon-name></italic> sp. nov., male; 22. Ditto, female; 23. <italic><tp:taxon-name><tp:taxon-name-part taxon-name-part-type="genus" reg="Erechthias">E.</tp:taxon-name-part> <tp:taxon-name-part taxon-name-part-type="species" reg="flavimacula">flavimacula</tp:taxon-name-part></tp:taxon-name></italic> sp. nov., male; 24. Ditto, female. Scale bars: 1.0 mm.</p></caption><graphic xmlns:xlink="http://www.w3.org/1999/xlink" xlink:href="zookeys-1250-013_article-154226__-g003.jpg" position="float" orientation="portrait" xlink:type="simple" id="oo_1402227.jpg"><uri content-type="original_file" xlink:type="simple">https://binary.pensoft.net/fig/1402227</uri></graphic></fig><fig id="F6" position="float" orientation="portrait"><object-id xmlns:xlink="http://www.w3.org/1999/xlink" content-type="doi" xlink:type="simple">10.3897/zookeys.1250.154226.figures31-34</object-id><object-id xmlns:xlink="http://www.w3.org/1999/xlink" content-type="arpha" xlink:type="simple">783734D8-2211-50DA-858D-FBE5E833B949</object-id><label>Figures 31–34.</label><caption><p>Male genitalia. 31. <italic><tp:taxon-name><tp:taxon-name-part taxon-name-part-type="genus" reg="Erechthias">Erechthias</tp:taxon-name-part> <tp:taxon-name-part taxon-name-part-type="species" reg="mirabilis">mirabilis</tp:taxon-name-part></tp:taxon-name></italic> sp. nov., holotype, genitalia slide no. JP-312; 31a. Overview except phallus; 31b, 31c. Phallus; 32. <italic><tp:taxon-name><tp:taxon-name-part taxon-name-part-type="genus" reg="Erechthias">E.</tp:taxon-name-part> <tp:taxon-name-part taxon-name-part-type="species" reg="nidumicola">nidumicola</tp:taxon-name-part></tp:taxon-name></italic> sp. nov., holotype, JP-310; 32a. Overview except phallus; 32b, 32c. Phallus; 33. <italic><tp:taxon-name><tp:taxon-name-part taxon-name-part-type="genus" reg="Erechthias">E.</tp:taxon-name-part> <tp:taxon-name-part taxon-name-part-type="species" reg="oculus">oculus</tp:taxon-name-part></tp:taxon-name></italic> sp. nov., holotype, JP-128; 33a. Overview except phallus; 33b, 33c. Phallus; 24a. <italic><tp:taxon-name><tp:taxon-name-part taxon-name-part-type="genus" reg="Erechthias">E.</tp:taxon-name-part> <tp:taxon-name-part taxon-name-part-type="species" reg="flavimacula">flavimacula</tp:taxon-name-part></tp:taxon-name></italic> sp. nov., holotype, JP-325; 24a. Overview except phallus; 24b, 24c. Phallus. Scale bars: 0.3 mm (31a, 31b, 32a, 32b, 33a, 33b, 34a, 34b), 0.1 mm (31c, 32c, 33c), 0.05 mm (34c).</p></caption><graphic xmlns:xlink="http://www.w3.org/1999/xlink" xlink:href="zookeys-1250-013_article-154226__-g006.jpg" position="float" orientation="portrait" xlink:type="simple" id="oo_1402230.jpg"><uri content-type="original_file" xlink:type="simple">https://binary.pensoft.net/fig/1402230</uri></graphic></fig><fig id="F8" position="float" orientation="portrait"><object-id xmlns:xlink="http://www.w3.org/1999/xlink" content-type="doi" xlink:type="simple">10.3897/zookeys.1250.154226.figures39-42</object-id><object-id xmlns:xlink="http://www.w3.org/1999/xlink" content-type="arpha" xlink:type="simple">CB9E2AAD-9729-5C81-86C5-08AC87E82BD4</object-id><label>Figures 39–42.</label><caption><p>Female genitalia. 39. <italic><tp:taxon-name><tp:taxon-name-part taxon-name-part-type="genus" reg="Erechthias">Erechthias</tp:taxon-name-part> <tp:taxon-name-part taxon-name-part-type="species" reg="mirabilis">mirabilis</tp:taxon-name-part></tp:taxon-name></italic> sp. nov., paratype, genitalia slide no. JP-018; 39a. Segment VIII; 40. <italic><tp:taxon-name><tp:taxon-name-part taxon-name-part-type="genus" reg="Erechthias">E.</tp:taxon-name-part> <tp:taxon-name-part taxon-name-part-type="species" reg="nidumicola">nidumicola</tp:taxon-name-part></tp:taxon-name></italic> sp. nov., paratype, JP-141; 40a. Segment VIII; 41. <italic><tp:taxon-name><tp:taxon-name-part taxon-name-part-type="genus" reg="Erechthias">E.</tp:taxon-name-part> <tp:taxon-name-part taxon-name-part-type="species" reg="oculus">oculus</tp:taxon-name-part></tp:taxon-name></italic> sp. nov., paratype, JP-317; 41a. Segment VIII; 42. <italic><tp:taxon-name><tp:taxon-name-part taxon-name-part-type="genus" reg="Erechthias">E.</tp:taxon-name-part> <tp:taxon-name-part taxon-name-part-type="species" reg="flavimacula">flavimacula</tp:taxon-name-part></tp:taxon-name></italic> sp. nov., paratype, JP-131; 42a. Segment VIII. Scale bars: 1.0 mm (39–42), 0.3 mm (39a–42a).</p></caption><graphic xmlns:xlink="http://www.w3.org/1999/xlink" xlink:href="zookeys-1250-013_article-154226__-g008.jpg" position="float" orientation="portrait" xlink:type="simple" id="oo_1402232.jpg"><uri content-type="original_file" xlink:type="simple">https://binary.pensoft.net/fig/1402232</uri></graphic></fig><fig id="F9" position="float" orientation="portrait"><object-id xmlns:xlink="http://www.w3.org/1999/xlink" content-type="doi" xlink:type="simple">10.3897/zookeys.1250.154226.figures43-50</object-id><object-id xmlns:xlink="http://www.w3.org/1999/xlink" content-type="arpha" xlink:type="simple">9CF4E15F-EE76-5ACA-B7C6-45BF72CFEBDA</object-id><label>Figures 43–50.</label><caption><p>Resting position. 43. <italic><tp:taxon-name><tp:taxon-name-part taxon-name-part-type="genus" reg="Erechthias">Erechthias</tp:taxon-name-part> <tp:taxon-name-part taxon-name-part-type="species" reg="itoi">itoi</tp:taxon-name-part></tp:taxon-name></italic> Moriuti &amp; Kadohara, 1994, male; 44. Ditto, female; 45. <italic><tp:taxon-name><tp:taxon-name-part taxon-name-part-type="genus" reg="Erechthias">E.</tp:taxon-name-part> <tp:taxon-name-part taxon-name-part-type="species" reg="zebrina">zebrina</tp:taxon-name-part></tp:taxon-name></italic> (Butler, 1881); 46. <italic><tp:taxon-name><tp:taxon-name-part taxon-name-part-type="genus" reg="Erechthias">E.</tp:taxon-name-part> <tp:taxon-name-part taxon-name-part-type="species" reg="minuscula">minuscula</tp:taxon-name-part></tp:taxon-name></italic> (Walsingham, 1897); 47. <italic><tp:taxon-name><tp:taxon-name-part taxon-name-part-type="genus" reg="Erechthias">E.</tp:taxon-name-part> <tp:taxon-name-part taxon-name-part-type="species" reg="mirabilis">mirabilis</tp:taxon-name-part></tp:taxon-name></italic> sp. nov., female; 48. <italic><tp:taxon-name><tp:taxon-name-part taxon-name-part-type="genus" reg="Erechthias">E.</tp:taxon-name-part> <tp:taxon-name-part taxon-name-part-type="species" reg="nidumicola">nidumicola</tp:taxon-name-part></tp:taxon-name></italic> sp. nov. male; 49. Ditto, female; 50. <italic><tp:taxon-name><tp:taxon-name-part taxon-name-part-type="genus" reg="Erechthias">E.</tp:taxon-name-part> <tp:taxon-name-part taxon-name-part-type="species" reg="flavimacula">flavimacula</tp:taxon-name-part></tp:taxon-name></italic> sp. nov.</p></caption><graphic xmlns:xlink="http://www.w3.org/1999/xlink" xlink:href="zookeys-1250-013_article-154226__-g009.jpg" position="float" orientation="portrait" xlink:type="simple" id="oo_1402233.jpg"><uri content-type="original_file" xlink:type="simple">https://binary.pensoft.net/fig/1402233</uri></graphic></fig><fig id="F10" position="float" orientation="portrait"><object-id xmlns:xlink="http://www.w3.org/1999/xlink" content-type="doi" xlink:type="simple">10.3897/zookeys.1250.154226.figure51</object-id><object-id xmlns:xlink="http://www.w3.org/1999/xlink" content-type="arpha" xlink:type="simple">FDF341BA-DCBF-5EFE-8E06-63959A0F0385</object-id><label>Figure 51.</label><caption><p>Maximum likelihood trees of <italic><tp:taxon-name><tp:taxon-name-part taxon-name-part-type="genus" reg="Erechthias">Erechthias</tp:taxon-name-part></tp:taxon-name></italic> spp. from Ogasawara islands and haplotype networks of <italic><tp:taxon-name><tp:taxon-name-part taxon-name-part-type="genus" reg="Erechthias">E.</tp:taxon-name-part> <tp:taxon-name-part taxon-name-part-type="species" reg="nidumicola">nidumicola</tp:taxon-name-part></tp:taxon-name></italic> sp. nov., <italic><tp:taxon-name><tp:taxon-name-part taxon-name-part-type="genus" reg="Erechthias">E.</tp:taxon-name-part> <tp:taxon-name-part taxon-name-part-type="species" reg="flavimacula">flavimacula</tp:taxon-name-part></tp:taxon-name></italic> sp. nov. and <italic><tp:taxon-name><tp:taxon-name-part taxon-name-part-type="genus" reg="Erechthias">E.</tp:taxon-name-part> <tp:taxon-name-part taxon-name-part-type="species" reg="itoi">itoi</tp:taxon-name-part></tp:taxon-name></italic>. Branch lengths of the phylogenetic tree are proportional to the genetic distances and the scale bar indicated 0.05 substitutions/site. Highlights in the phylogenetic tree and haplotype colors in the network correspond to sampling sites on the phylogenetic tree (Blue: Chichijima Islands; Red: Hahajima Islands; Yellow: Mukojima Islands; Pink: Iwoto Islands; Green: Izu islands; Gray: British Indian Ocean Territory). The number near the node is the bootstrap value (<abbrev xmlns:xlink="http://www.w3.org/1999/xlink" xlink:title="maximum likelihood" id="ABBRID0EI1CI" xlink:type="simple">ML</abbrev>/<abbrev xmlns:xlink="http://www.w3.org/1999/xlink" xlink:title="maximum parsimony" id="ABBRID0EM1CI" xlink:type="simple">MP</abbrev>). Nodes annotated by “—” indicate a mismatch in the topology between the <abbrev xmlns:xlink="http://www.w3.org/1999/xlink" xlink:title="maximum likelihood" id="ABBRID0EQ1CI" xlink:type="simple">ML</abbrev> and <abbrev xmlns:xlink="http://www.w3.org/1999/xlink" xlink:title="maximum parsimony" id="ABBRID0EU1CI" xlink:type="simple">MP</abbrev> methods. The sizes of the circles are proportionate to the numbers of specimens sharing a particular haplotype. The arrow marks and “%” numbers are indicated to the genetic distances between each haplotype groups.</p></caption><graphic xmlns:xlink="http://www.w3.org/1999/xlink" xlink:href="zookeys-1250-013_article-154226__-g010.jpg" position="float" orientation="portrait" xlink:type="simple" id="oo_1402234.jpg"><uri content-type="original_file" xlink:type="simple">https://binary.pensoft.net/fig/1402234</uri></graphic></fig><fig id="F11" position="float" orientation="portrait"><object-id xmlns:xlink="http://www.w3.org/1999/xlink" content-type="doi" xlink:type="simple">10.3897/zookeys.1250.154226.figure52</object-id><object-id xmlns:xlink="http://www.w3.org/1999/xlink" content-type="arpha" xlink:type="simple">839D48D1-D7BF-546C-B18D-08BA5FFFA96F</object-id><label>Figure 52.</label><caption><p>Distribution map of <italic><tp:taxon-name><tp:taxon-name-part taxon-name-part-type="genus" reg="Erechthias">Erechthias</tp:taxon-name-part></tp:taxon-name></italic> spp. a. Location of the Ogasawara Islands; b. Detail of the Ogasawara Islands; c. Detail of the Mukojima Islands; d. Detail of the Chichijima Islands; e. Detail of the Hahajima Islands.</p></caption><graphic xmlns:xlink="http://www.w3.org/1999/xlink" xlink:href="zookeys-1250-013_article-154226__-g011.jpg" position="float" orientation="portrait" xlink:type="simple" id="oo_1402235.jpg"><uri content-type="original_file" xlink:type="simple">https://binary.pensoft.net/fig/1402235</uri></graphic></fig><supplementary-material xmlns:xlink="http://www.w3.org/1999/xlink" id="S2" position="float" orientation="portrait" xlink:type="simple"><object-id content-type="doi" xlink:type="simple">10.3897/zookeys.1250.154226.suppl2</object-id><object-id content-type="arpha" xlink:type="simple">D2D71B86-092E-5C4C-800C-153D86C3CE95</object-id><label>Supplementary material 2</label><caption><p>Genetic distances of the partial <abbrev xlink:title="mitochondrial cytochrome c oxidase subunit I" id="ABBRID0E6HCK" xlink:type="simple">COI</abbrev> gene sequences of <italic><tp:taxon-name><tp:taxon-name-part taxon-name-part-type="genus" reg="Erechthias">Erechthias</tp:taxon-name-part></tp:taxon-name></italic> spp. (Ogasawara Islands, Hachijo Island (Izu Islands)) and <tp:taxon-name><tp:taxon-name-part taxon-name-part-type="phylum">Arthropoda</tp:taxon-name-part></tp:taxon-name> sp. from Indian Ocean</p></caption><statement content-type="dataType"><label>Data type</label><p>xls</p></statement><media xlink:href="zookeys-1250-013_article-154226__-s002.xls" mimetype="application" mime-subtype="vnd.ms-excel" position="float" orientation="portrait" xlink:type="simple" id="oo_1402237.xls"><uri content-type="original_file" xlink:type="simple">https://binary.pensoft.net/file/1402237</uri></media><permissions><license xlink:type="simple"><license-p>This dataset is made available under the Open Database License (http://opendatacommons.org/licenses/odbl/1.0/). The Open Database License (ODbL) is a license agreement intended to allow users to freely share, modify, and use this Dataset while maintaining this same freedom for others, provided that the original source and author(s) are credited.</license-p></license></permissions><attrib specific-use="authors">Jinhyeong Park, Sadahisa Yagi, Toshiya Hirowatari</attrib></supplementary-material></tp:treatment-sec><ref-list><ref id="B7"><mixed-citation xmlns:xlink="http://www.w3.org/1999/xlink" xlink:type="simple"><person-group><name name-style="western"><surname>Clarke</surname><given-names>JF</given-names></name></person-group> (<year>1986</year>) <source><tp:taxon-name><tp:taxon-name-part taxon-name-part-type="family">Pyralidae</tp:taxon-name-part></tp:taxon-name> and Microlepidoptera of the Marquesas Archipelago. Smithsonian Contributions to Zoology 416.</source><publisher-name>Smithsonian Institution Press</publisher-name>, <publisher-loc>Washington, DC</publisher-loc>, <size units="page">485 pp</size>. <ext-link xlink:href="10.5479/si.00810282.416" ext-link-type="doi" xlink:type="simple">https://doi.org/10.5479/si.00810282.416</ext-link></mixed-citation></ref></ref-list></tp:taxon-treatment>
