# Supplementary material for: ﻿Taxonomic study of the genus Erechthias (Lepidoptera, Tineidae) from the Ogasawara Islands, with two new records and four new species
Source: Zookeys. 2025 Aug 26;1250:13–48. doi: 10.3897/zookeys.1250.154226 (PMC12406029; doi:10.3897/zookeys.1250.154226)
Supplement: XML Treatment for Erechthias nidumicola [file zookeys.1250.154226-treatment7.xml]

<!DOCTYPE tp:taxon-treatment
  PUBLIC "-//TaxonX//DTD Taxonomic Treatment Publishing DTD v0 20100105//EN" "tax-treatment-NSO.dtd">
<tp:taxon-treatment xmlns:tp="http://www.plazi.org/taxpub"><tp:treatment-meta><kwd-group><label>Taxon classification</label><kwd>
              <named-content content-type="kingdom">Animalia</named-content>
            </kwd><kwd>
              <named-content content-type="order">Lepidoptera</named-content>
            </kwd><kwd>
              <named-content content-type="family">Tineidae</named-content>
            </kwd></kwd-group><mixed-citation publication-type="journal"><person-group><name><surname>Park</surname><given-names>Jinhyeong</given-names></name><name><surname>Yagi</surname><given-names>Sadahisa</given-names></name><name><surname>Hirowatari</surname><given-names>Toshiya</given-names></name></person-group><article-title>﻿Taxonomic study of the genus <italic><tp:taxon-name><tp:taxon-name-part taxon-name-part-type="genus" reg="Erechthias">Erechthias</tp:taxon-name-part></tp:taxon-name></italic> (<tp:taxon-name><tp:taxon-name-part taxon-name-part-type="order">Lepidoptera</tp:taxon-name-part></tp:taxon-name>, <tp:taxon-name><tp:taxon-name-part taxon-name-part-type="family">Tineidae</tp:taxon-name-part></tp:taxon-name>) from the Ogasawara Islands, with two new records and four new species</article-title><source>Zookeys</source><day>26</day><month>08</month><year>2025</year><volume>1250</volume><fpage>13</fpage><lpage>48</lpage><pub-id pub-id-type="doi">10.3897/zookeys.1250.154226</pub-id></mixed-citation></tp:treatment-meta><tp:nomenclature><label>﻿</label><tp:taxon-name><object-id xmlns:xlink="http://www.w3.org/1999/xlink" content-type="arpha" xlink:type="simple">1C25F718-E853-5C4C-A2AB-23B625190FA2</object-id>
            <tp:taxon-name-part taxon-name-part-type="genus" reg="Erechthias">Erechthias</tp:taxon-name-part>
            <tp:taxon-name-part taxon-name-part-type="species" reg="nidumicola">nidumicola</tp:taxon-name-part>
            <object-id xmlns:xlink="http://www.w3.org/1999/xlink" content-type="zoobank" xlink:type="simple">https://zoobank.org/99281F98-7E9C-4810-8148-CD3FD885D099</object-id>
          </tp:taxon-name><tp:taxon-status xmlns:xlink="http://www.w3.org/1999/xlink" xlink:type="simple">sp. nov.</tp:taxon-status><xref ref-type="fig" rid="F2">Figs 9</xref><xref ref-type="fig" rid="F2">, 10</xref><xref ref-type="fig" rid="F3">, 19</xref><xref ref-type="fig" rid="F3">, 20</xref><xref ref-type="fig" rid="F6">, 32</xref><xref ref-type="fig" rid="F8">, 40</xref><xref ref-type="fig" rid="F9">, 48</xref><xref ref-type="fig" rid="F9">, 49</xref><xref ref-type="fig" rid="F10">, 51</xref><xref ref-type="fig" rid="F11">, 52 Japanese name: Torinosu-tsumaorega</xref><tp:nomenclature-citation-list><tp:nomenclature-citation><tp:taxon-name>
                <tp:taxon-name-part taxon-name-part-type="genus" reg="Erechthias">Erechthias</tp:taxon-name-part>
              </tp:taxon-name><comment>sp. <xref ref-type="bibr" rid="B53">Nasu et al. 2014</xref>: 76, 75, fig. 12; <xref ref-type="bibr" rid="B27">Hirowatari and Yagi 2023</xref>: 24.</comment></tp:nomenclature-citation></tp:nomenclature-citation-list></tp:nomenclature><tp:treatment-sec sec-type="type material" id="SECID0EMYAI"><title>Type material.</title><p><bold><italic>Holotype</italic>: Japan</bold>: ♂, Tokyo Met., Ogasawara Isls., Chichijima Is., Kopepe beach, 14. III. 2023, T. Hirowatari, S. Yagi, M. Kimura, Y. Matsui, J.-H. Park leg., genitalia slide no. JP-310, DNA sample JHP-088, <named-content xmlns:xlink="http://www.w3.org/1999/xlink" content-type="dwc:institutional_code" xlink:title="Entomological Laboratory, Kyushu University, Fukuoka, Japan" xlink:href="http://grbio.org/institution/kyushu-university" xlink:type="simple">ELKU</named-content>. <bold><italic>Paratypes</italic>: Japan: [Tokyo, Ogasawara Isls.]: [Mukojima Is.</bold>]: 1♂2♀, 15. VII. 2024, SW, J.-H. Park leg., genitalia slide no. JP-373(♂), DNA sample JHP-213(♂), <named-content xmlns:xlink="http://www.w3.org/1999/xlink" content-type="dwc:institutional_code" xlink:title="Entomological Laboratory, Kyushu University, Fukuoka, Japan" xlink:href="http://grbio.org/institution/kyushu-university" xlink:type="simple">ELKU</named-content> • 1♂, same data, JHP-207, <named-content xmlns:xlink="http://www.w3.org/1999/xlink" content-type="dwc:institutional_code" xlink:title="Entomological Laboratory, Kyushu University, Fukuoka, Japan" xlink:href="http://grbio.org/institution/kyushu-university" xlink:type="simple">ELKU</named-content> •1♀, same locality, 15. VII. 2024, <abbrev xmlns:xlink="http://www.w3.org/1999/xlink" xlink:title="light trapping" id="ABBRID0EKZAI" xlink:type="simple">LT</abbrev>, S. Yagi leg., <named-content xmlns:xlink="http://www.w3.org/1999/xlink" content-type="dwc:institutional_code" xlink:title="Entomological Laboratory, Kyushu University, Fukuoka, Japan" xlink:href="http://grbio.org/institution/kyushu-university" xlink:type="simple">ELKU</named-content> • [<bold>Nakodojima Is.</bold>]: 6♂, 16. VII. 2024, S. Yagi leg., JHP-214, <named-content xmlns:xlink="http://www.w3.org/1999/xlink" content-type="dwc:institutional_code" xlink:title="Entomological Laboratory, Kyushu University, Fukuoka, Japan" xlink:href="http://grbio.org/institution/kyushu-university" xlink:type="simple">ELKU</named-content> • [<bold>Ototojima Is.</bold>]: 2♂, 12–13. VII. 2024, J.-H. Park leg., JHP-210, <named-content xmlns:xlink="http://www.w3.org/1999/xlink" content-type="dwc:institutional_code" xlink:title="Entomological Laboratory, Kyushu University, Fukuoka, Japan" xlink:href="http://grbio.org/institution/kyushu-university" xlink:type="simple">ELKU</named-content> • 1♀, Kurohama, 12–13. VII. 2024, <abbrev xmlns:xlink="http://www.w3.org/1999/xlink" xlink:title="Light Flight Interception trap" id="ABBRID0EB1AI" xlink:type="simple">LTFIT</abbrev>, M. Kimura leg., <named-content xmlns:xlink="http://www.w3.org/1999/xlink" content-type="dwc:institutional_code" xlink:title="Entomological Laboratory, Kyushu University, Fukuoka, Japan" xlink:href="http://grbio.org/institution/kyushu-university" xlink:type="simple">ELKU</named-content> • [<bold>Anijima Is.</bold>]: 1♀, alt. 162 m, 20. VI. 2022, S. Tomura leg., Beating: dead leaves of <italic><tp:taxon-name><tp:taxon-name-part taxon-name-part-type="genus" reg="Pandanus">Pandanus</tp:taxon-name-part> <tp:taxon-name-part taxon-name-part-type="species" reg="boninensis">boninensis</tp:taxon-name-part></tp:taxon-name></italic>, <named-content xmlns:xlink="http://www.w3.org/1999/xlink" content-type="dwc:institutional_code" xlink:title="Entomological Laboratory, Kyushu University, Fukuoka, Japan" xlink:href="http://grbio.org/institution/kyushu-university" xlink:type="simple">ELKU</named-content> • 1♂1♀, North of C Line, 11. III. 2023, T. Hirowatari, S. Yagi, M. Kimura, S. Tomura, Y. Matsui &amp; J.-H. Park leg., genitalia slide no. JP-174 (♂), JHP-118 (♂), <named-content xmlns:xlink="http://www.w3.org/1999/xlink" content-type="dwc:institutional_code" xlink:title="Entomological Laboratory, Kyushu University, Fukuoka, Japan" xlink:href="http://grbio.org/institution/kyushu-university" xlink:type="simple">ELKU</named-content> • [<bold>Nishijima Is.</bold>]: 1♂, em. 9. VIII. 2013, 13–43, Host: nest of <italic><tp:taxon-name><tp:taxon-name-part taxon-name-part-type="genus" reg="Puffinus">Puffinus</tp:taxon-name-part> <tp:taxon-name-part taxon-name-part-type="species" reg="pacificus">pacificus</tp:taxon-name-part></tp:taxon-name></italic>, Y. Nasu leg., genitalia slide no. YN 1540, <named-content xmlns:xlink="http://www.w3.org/1999/xlink" content-type="dwc:institutional_code" xlink:title="Environmental Entomology and Zoology, Osaka Metropolitan University" xlink:href="http://grbio.org/institution/osaka-prefecture-university" xlink:type="simple">OMU</named-content> • 1♀, same data, em. 12. VIII. 2013, genitalia slide no. YN 1541, <named-content xmlns:xlink="http://www.w3.org/1999/xlink" content-type="dwc:institutional_code" xlink:title="Environmental Entomology and Zoology, Osaka Metropolitan University" xlink:href="http://grbio.org/institution/osaka-prefecture-university" xlink:type="simple">OMU</named-content> • [<bold>Chichijima Is.</bold>]: 2♂, Kopepe beach, 14. III. 2023, T. Hirowatari leg., <named-content xmlns:xlink="http://www.w3.org/1999/xlink" content-type="dwc:institutional_code" xlink:title="Entomological Laboratory, Kyushu University, Fukuoka, Japan" xlink:href="http://grbio.org/institution/kyushu-university" xlink:type="simple">ELKU</named-content> • 1♂, same locality, 14. VII. 2024, T. Hirowatari leg., <named-content xmlns:xlink="http://www.w3.org/1999/xlink" content-type="dwc:institutional_code" xlink:title="Entomological Laboratory, Kyushu University, Fukuoka, Japan" xlink:href="http://grbio.org/institution/kyushu-university" xlink:type="simple">ELKU</named-content> • 1♀, Higashi-machi, 12–14. III. 2023, T. Hirowatari, S. Yagi, M. Kimura, Y. Matsui &amp; J.-H. Park leg., JP-140, JHP-349, <named-content xmlns:xlink="http://www.w3.org/1999/xlink" content-type="dwc:institutional_code" xlink:title="Entomological Laboratory, Kyushu University, Fukuoka, Japan" xlink:href="http://grbio.org/institution/kyushu-university" xlink:type="simple">ELKU</named-content> • 1♀, Mt. Mikazuki-yama, SW, 13. VI. 2023, J.-H. Park leg., JP-141, JHP-092, <named-content xmlns:xlink="http://www.w3.org/1999/xlink" content-type="dwc:institutional_code" xlink:title="Entomological Laboratory, Kyushu University, Fukuoka, Japan" xlink:href="http://grbio.org/institution/kyushu-university" xlink:type="simple">ELKU</named-content> • 1♂, Nagasaki observatory, 14. III. 2023, T. Hirowatari, S. Yagi, M. Kimura, Y. Matsui &amp; J.-H. Park leg., <named-content xmlns:xlink="http://www.w3.org/1999/xlink" content-type="dwc:institutional_code" xlink:title="Entomological Laboratory, Kyushu University, Fukuoka, Japan" xlink:href="http://grbio.org/institution/kyushu-university" xlink:type="simple">ELKU</named-content> • 1♂, Kominato–Nakayama-toge, 10. III. 2023, T. Hirowatari leg., <named-content xmlns:xlink="http://www.w3.org/1999/xlink" content-type="dwc:institutional_code" xlink:title="Entomological Laboratory, Kyushu University, Fukuoka, Japan" xlink:href="http://grbio.org/institution/kyushu-university" xlink:type="simple">ELKU</named-content> • 1♂, Asahiyama, 11. VI. 2023, T. Hirowatari leg., <named-content xmlns:xlink="http://www.w3.org/1999/xlink" content-type="dwc:institutional_code" xlink:title="Entomological Laboratory, Kyushu University, Fukuoka, Japan" xlink:href="http://grbio.org/institution/kyushu-university" xlink:type="simple">ELKU</named-content> • 1♀, Chuosan, 11. VII. 2024, J.-H. Park leg., <named-content xmlns:xlink="http://www.w3.org/1999/xlink" content-type="dwc:institutional_code" xlink:title="Entomological Laboratory, Kyushu University, Fukuoka, Japan" xlink:href="http://grbio.org/institution/kyushu-university" xlink:type="simple">ELKU</named-content> • [<bold>Hahajima Is.</bold>]: 2♀, Minamizaki, 10–11. XI. 2022, SW, J.-H. Park leg., JP-323, <named-content xmlns:xlink="http://www.w3.org/1999/xlink" content-type="dwc:institutional_code" xlink:title="Entomological Laboratory, Kyushu University, Fukuoka, Japan" xlink:href="http://grbio.org/institution/kyushu-university" xlink:type="simple">ELKU</named-content> • 2♂1♀, same data, T. Hirowatari leg., <named-content xmlns:xlink="http://www.w3.org/1999/xlink" content-type="dwc:institutional_code" xlink:title="Entomological Laboratory, Kyushu University, Fukuoka, Japan" xlink:href="http://grbio.org/institution/kyushu-university" xlink:type="simple">ELKU</named-content> • 1♂2♀, same locality, 15. III. 2023, T. Hirowatari, S. Yagi, M. Kimura, Y. Matsui, N. Katsube &amp; J.-H. Park leg., <named-content xmlns:xlink="http://www.w3.org/1999/xlink" content-type="dwc:institutional_code" xlink:title="Entomological Laboratory, Kyushu University, Fukuoka, Japan" xlink:href="http://grbio.org/institution/kyushu-university" xlink:type="simple">ELKU</named-content> • 1♂, same data, JP-142, JHP-093, <named-content xmlns:xlink="http://www.w3.org/1999/xlink" content-type="dwc:institutional_code" xlink:title="Entomological Laboratory, Kyushu University, Fukuoka, Japan" xlink:href="http://grbio.org/institution/kyushu-university" xlink:type="simple">ELKU</named-content> • 2♂, same data, S. Yagi leg., <named-content xmlns:xlink="http://www.w3.org/1999/xlink" content-type="dwc:institutional_code" xlink:title="Entomological Laboratory, Kyushu University, Fukuoka, Japan" xlink:href="http://grbio.org/institution/kyushu-university" xlink:type="simple">ELKU</named-content> • 2♂, same data, T. Hirowatari leg., <named-content xmlns:xlink="http://www.w3.org/1999/xlink" content-type="dwc:institutional_code" xlink:title="Entomological Laboratory, Kyushu University, Fukuoka, Japan" xlink:href="http://grbio.org/institution/kyushu-university" xlink:type="simple">ELKU</named-content> • 1♂, same locality, Host coll. on 15. III. 2023, Emrg. on 6. V. 2023, Host: brown fungi, J.-H. Park leg., JP-129, JHP-084, <named-content xmlns:xlink="http://www.w3.org/1999/xlink" content-type="dwc:institutional_code" xlink:title="Entomological Laboratory, Kyushu University, Fukuoka, Japan" xlink:href="http://grbio.org/institution/kyushu-university" xlink:type="simple">ELKU</named-content> • 1♀, same locality, coll. on 15. III. 2023, Emrg. on 31. III. 2023, J.-H. Park leg., JP-132, JHP-087, <named-content xmlns:xlink="http://www.w3.org/1999/xlink" content-type="dwc:institutional_code" xlink:title="Entomological Laboratory, Kyushu University, Fukuoka, Japan" xlink:href="http://grbio.org/institution/kyushu-university" xlink:type="simple">ELKU</named-content> • 1♂1♀, same locality, 14. VI. 2023, T. Hirowatari leg., <named-content xmlns:xlink="http://www.w3.org/1999/xlink" content-type="dwc:institutional_code" xlink:title="Entomological Laboratory, Kyushu University, Fukuoka, Japan" xlink:href="http://grbio.org/institution/kyushu-university" xlink:type="simple">ELKU</named-content> • 1♀, same data, museum ID <named-content xmlns:xlink="http://www.w3.org/1999/xlink" content-type="dwc:institutional_code" xlink:title="Entomological Laboratory, Kyushu University, Fukuoka, Japan" xlink:href="http://grbio.org/institution/kyushu-university" xlink:type="simple">ELKU</named-content>-IL Bonin 000183, <named-content xmlns:xlink="http://www.w3.org/1999/xlink" content-type="dwc:institutional_code" xlink:title="Entomological Laboratory, Kyushu University, Fukuoka, Japan" xlink:href="http://grbio.org/institution/kyushu-university" xlink:type="simple">ELKU</named-content> • 1♂, Funakiyama, 24. VI. 2022, S. Tomura leg., Beating: dead leaves of <tp:taxon-name><tp:taxon-name-part taxon-name-part-type="genus" reg="Livistona">Livistona</tp:taxon-name-part> <tp:taxon-name-part taxon-name-part-type="species" reg="chinensis">chinensis</tp:taxon-name-part> <tp:taxon-name-part taxon-name-part-type="infraspecific-rank">var.</tp:taxon-name-part> <tp:taxon-name-part taxon-name-part-type="variety" reg="boninensis">boninensis</tp:taxon-name-part></tp:taxon-name> or <italic><tp:taxon-name><tp:taxon-name-part taxon-name-part-type="genus" reg="Pandanus">Pandanus</tp:taxon-name-part> <tp:taxon-name-part taxon-name-part-type="species" reg="boninensis">boninensis</tp:taxon-name-part></tp:taxon-name></italic>, JP-178, JHP-348, <named-content xmlns:xlink="http://www.w3.org/1999/xlink" content-type="dwc:institutional_code" xlink:title="Entomological Laboratory, Kyushu University, Fukuoka, Japan" xlink:href="http://grbio.org/institution/kyushu-university" xlink:type="simple">ELKU</named-content> • 1♂, Funamidai, 21. VI. 2022, S. Tomura leg., Beating: dead leaves of <tp:taxon-name><tp:taxon-name-part taxon-name-part-type="genus" reg="Livistona">Livistona</tp:taxon-name-part> <tp:taxon-name-part taxon-name-part-type="species" reg="chinensis">chinensis</tp:taxon-name-part> <tp:taxon-name-part taxon-name-part-type="infraspecific-rank">var.</tp:taxon-name-part> <tp:taxon-name-part taxon-name-part-type="variety" reg="boninensis">boninensis</tp:taxon-name-part></tp:taxon-name> or <italic><tp:taxon-name><tp:taxon-name-part taxon-name-part-type="genus" reg="Pandanus">Pandanus</tp:taxon-name-part> <tp:taxon-name-part taxon-name-part-type="species" reg="boninensis">boninensis</tp:taxon-name-part></tp:taxon-name></italic>, <named-content xmlns:xlink="http://www.w3.org/1999/xlink" content-type="dwc:institutional_code" xlink:title="Entomological Laboratory, Kyushu University, Fukuoka, Japan" xlink:href="http://grbio.org/institution/kyushu-university" xlink:type="simple">ELKU</named-content> • 1♀, Chokiyama, alt. 196 m, 22. VI. 2022, <abbrev xmlns:xlink="http://www.w3.org/1999/xlink" xlink:title="light trapping" id="ABBRID0E4ABI" xlink:type="simple">LT</abbrev>, S. Yagi, T. Hirowatari, S. Tomura &amp; M. Kimura leg., JHP-280, <named-content xmlns:xlink="http://www.w3.org/1999/xlink" content-type="dwc:institutional_code" xlink:title="Entomological Laboratory, Kyushu University, Fukuoka, Japan" xlink:href="http://grbio.org/institution/kyushu-university" xlink:type="simple">ELKU</named-content>-I-L-Bonin 00075, <named-content xmlns:xlink="http://www.w3.org/1999/xlink" content-type="dwc:institutional_code" xlink:title="Entomological Laboratory, Kyushu University, Fukuoka, Japan" xlink:href="http://grbio.org/institution/kyushu-university" xlink:type="simple">ELKU</named-content> • [<bold>Mukohjima Is.</bold>]: 1♀, 15. VI. 2023, daytime search, Y. Matsui leg., <named-content xmlns:xlink="http://www.w3.org/1999/xlink" content-type="dwc:institutional_code" xlink:title="Entomological Laboratory, Kyushu University, Fukuoka, Japan" xlink:href="http://grbio.org/institution/kyushu-university" xlink:type="simple">ELKU</named-content> • 2♀, same data, SW, S. Yagi leg., <named-content xmlns:xlink="http://www.w3.org/1999/xlink" content-type="dwc:institutional_code" xlink:title="Entomological Laboratory, Kyushu University, Fukuoka, Japan" xlink:href="http://grbio.org/institution/kyushu-university" xlink:type="simple">ELKU</named-content> • 1♂, same data, T. Hirowatari leg., JHP-106, <named-content xmlns:xlink="http://www.w3.org/1999/xlink" content-type="dwc:institutional_code" xlink:title="Entomological Laboratory, Kyushu University, Fukuoka, Japan" xlink:href="http://grbio.org/institution/kyushu-university" xlink:type="simple">ELKU</named-content> • 1♀, same locality, 16. VII. 2024, Y. Matsui leg., <named-content xmlns:xlink="http://www.w3.org/1999/xlink" content-type="dwc:institutional_code" xlink:title="Entomological Laboratory, Kyushu University, Fukuoka, Japan" xlink:href="http://grbio.org/institution/kyushu-university" xlink:type="simple">ELKU</named-content> • [<bold>Hirajima Is.</bold>]: 3♂, alt. 20 m, 23. IX. 2023, daytime search, Y. Matsui leg., <named-content xmlns:xlink="http://www.w3.org/1999/xlink" content-type="dwc:institutional_code" xlink:title="Entomological Laboratory, Kyushu University, Fukuoka, Japan" xlink:href="http://grbio.org/institution/kyushu-university" xlink:type="simple">ELKU</named-content> • 1♂, same data, JP-371, JHP-211, <named-content xmlns:xlink="http://www.w3.org/1999/xlink" content-type="dwc:institutional_code" xlink:title="Entomological Laboratory, Kyushu University, Fukuoka, Japan" xlink:href="http://grbio.org/institution/kyushu-university" xlink:type="simple">ELKU</named-content> • [<bold>Meijima Is.</bold>]: 1♂, 16. VI. 2023, daytime search, Y. Matsui leg., <named-content xmlns:xlink="http://www.w3.org/1999/xlink" content-type="dwc:institutional_code" xlink:title="Entomological Laboratory, Kyushu University, Fukuoka, Japan" xlink:href="http://grbio.org/institution/kyushu-university" xlink:type="simple">ELKU</named-content> • 1♂1♀, same data, S. Yagi leg., SW, JHP-212(♂), <named-content xmlns:xlink="http://www.w3.org/1999/xlink" content-type="dwc:institutional_code" xlink:title="Entomological Laboratory, Kyushu University, Fukuoka, Japan" xlink:href="http://grbio.org/institution/kyushu-university" xlink:type="simple">ELKU</named-content>.</p><fig id="F2" position="float" orientation="portrait"><object-id xmlns:xlink="http://www.w3.org/1999/xlink" content-type="doi" xlink:type="simple">10.3897/zookeys.1250.154226.figures9-16</object-id><object-id xmlns:xlink="http://www.w3.org/1999/xlink" content-type="arpha" xlink:type="simple">3906ED84-7646-555E-A94F-F868645B485F</object-id><label>Figures 9–16.</label><caption><p>Adults. 9. <italic><tp:taxon-name><tp:taxon-name-part taxon-name-part-type="genus" reg="Erechthais">Erechthais</tp:taxon-name-part> <tp:taxon-name-part taxon-name-part-type="species" reg="nidumicola">nidumicola</tp:taxon-name-part></tp:taxon-name></italic> sp. nov., male, holotype, JP-310; 10. Ditto, female, paratype, museum ID <named-content xmlns:xlink="http://www.w3.org/1999/xlink" content-type="dwc:institutional_code" xlink:title="Entomological Laboratory, Kyushu University, Fukuoka, Japan" xlink:href="http://grbio.org/institution/kyushu-university" xlink:type="simple">ELKU</named-content>-I-L-000183; 11. <italic><tp:taxon-name><tp:taxon-name-part taxon-name-part-type="genus" reg="Erechthias">E.</tp:taxon-name-part> <tp:taxon-name-part taxon-name-part-type="species" reg="oculus">oculus</tp:taxon-name-part></tp:taxon-name></italic> sp. nov., male, holotype, genitalia slide no. JP-128; 12. Ditto, female, paratype, <named-content xmlns:xlink="http://www.w3.org/1999/xlink" content-type="dwc:institutional_code" xlink:title="Entomological Laboratory, Kyushu University, Fukuoka, Japan" xlink:href="http://grbio.org/institution/kyushu-university" xlink:type="simple">ELKU</named-content>-I-L-000184; 13. <italic><tp:taxon-name><tp:taxon-name-part taxon-name-part-type="genus" reg="Erechthias">E.</tp:taxon-name-part> <tp:taxon-name-part taxon-name-part-type="species" reg="flavimacula">flavimacula</tp:taxon-name-part></tp:taxon-name></italic> sp. nov., male, holotype, JP-325; 14. Ditto, male, paratype, DNA sample JHP-206; 15. Ditto, female, paratype, <named-content xmlns:xlink="http://www.w3.org/1999/xlink" content-type="dwc:institutional_code" xlink:title="Entomological Laboratory, Kyushu University, Fukuoka, Japan" xlink:href="http://grbio.org/institution/kyushu-university" xlink:type="simple">ELKU</named-content>-I-L-000185; 16. Ditto, female, paratype, <named-content xmlns:xlink="http://www.w3.org/1999/xlink" content-type="dwc:institutional_code" xlink:title="Entomological Laboratory, Kyushu University, Fukuoka, Japan" xlink:href="http://grbio.org/institution/kyushu-university" xlink:type="simple">ELKU</named-content>-I-L-000186. Scale bars: 8.0 mm.</p></caption><graphic xmlns:xlink="http://www.w3.org/1999/xlink" xlink:href="zookeys-1250-013_article-154226__-g002.jpg" position="float" orientation="portrait" xlink:type="simple" id="oo_1402226.jpg"><uri content-type="original_file" xlink:type="simple">https://binary.pensoft.net/fig/1402226</uri></graphic></fig><fig id="F3" position="float" orientation="portrait"><object-id xmlns:xlink="http://www.w3.org/1999/xlink" content-type="doi" xlink:type="simple">10.3897/zookeys.1250.154226.figures17-24</object-id><object-id xmlns:xlink="http://www.w3.org/1999/xlink" content-type="arpha" xlink:type="simple">521BDFB7-48B5-5CAD-BCC0-394497865903</object-id><label>Figures 17–24.</label><caption><p>Wing venations. 17. <italic><tp:taxon-name><tp:taxon-name-part taxon-name-part-type="genus" reg="Erechthias">Erechthias</tp:taxon-name-part> <tp:taxon-name-part taxon-name-part-type="species" reg="mirabilis">mirabilis</tp:taxon-name-part></tp:taxon-name></italic> sp. nov., male; 18. Ditto, female; 19. <italic><tp:taxon-name><tp:taxon-name-part taxon-name-part-type="genus" reg="Erechthias">E.</tp:taxon-name-part> <tp:taxon-name-part taxon-name-part-type="species" reg="nidumicola">nidumicola</tp:taxon-name-part></tp:taxon-name></italic> sp. nov., male; 20. Ditto, female; 21. <italic><tp:taxon-name><tp:taxon-name-part taxon-name-part-type="genus" reg="Erechthias">E.</tp:taxon-name-part> <tp:taxon-name-part taxon-name-part-type="species" reg="oculus">oculus</tp:taxon-name-part></tp:taxon-name></italic> sp. nov., male; 22. Ditto, female; 23. <italic><tp:taxon-name><tp:taxon-name-part taxon-name-part-type="genus" reg="Erechthias">E.</tp:taxon-name-part> <tp:taxon-name-part taxon-name-part-type="species" reg="flavimacula">flavimacula</tp:taxon-name-part></tp:taxon-name></italic> sp. nov., male; 24. Ditto, female. Scale bars: 1.0 mm.</p></caption><graphic xmlns:xlink="http://www.w3.org/1999/xlink" xlink:href="zookeys-1250-013_article-154226__-g003.jpg" position="float" orientation="portrait" xlink:type="simple" id="oo_1402227.jpg"><uri content-type="original_file" xlink:type="simple">https://binary.pensoft.net/fig/1402227</uri></graphic></fig></tp:treatment-sec><tp:treatment-sec sec-type="diagnosis" id="SECID0EUGBI"><title>Diagnosis.</title><p>The new species is similar to <italic><tp:taxon-name><tp:taxon-name-part taxon-name-part-type="genus" reg="Erechthias">E.</tp:taxon-name-part> <tp:taxon-name-part taxon-name-part-type="species" reg="aspera">aspera</tp:taxon-name-part></tp:taxon-name></italic> (Clarke, 1986), <italic><tp:taxon-name><tp:taxon-name-part taxon-name-part-type="genus" reg="Erechthias">E.</tp:taxon-name-part> <tp:taxon-name-part taxon-name-part-type="species" reg="celestra">celestra</tp:taxon-name-part></tp:taxon-name></italic> (Clarke, 1986), and <italic><tp:taxon-name><tp:taxon-name-part taxon-name-part-type="genus" reg="Erechthias">E.</tp:taxon-name-part> <tp:taxon-name-part taxon-name-part-type="species" reg="incongrua">incongrua</tp:taxon-name-part></tp:taxon-name></italic> (Clarke, 1986), but can be distinguished by the following characteristics: the forewing has three black to brown spots at the costal margin, and the ground color is ocherous and clearly paler than that of other species in females; the valva is broad and the saccus is short in the male genitalia (the valva small and the saccus is relatively long in other related species). The female genitalia of this species are also similar to those of <italic><tp:taxon-name><tp:taxon-name-part taxon-name-part-type="genus" reg="Erechthias">E.</tp:taxon-name-part> <tp:taxon-name-part taxon-name-part-type="species" reg="trigonosema">trigonosema</tp:taxon-name-part></tp:taxon-name></italic>, but it can be distinguished by the following characteristics: the ductus bursae lacks sclerotization, the corpus bursae is weakly sclerotized at the posterior 1/5 (the ductus bursae sclerotized and with dense small spines, and the corpus bursae is weakly sclerotized at the posterior 2/5 in <italic><tp:taxon-name><tp:taxon-name-part taxon-name-part-type="genus" reg="Erechthias">E.</tp:taxon-name-part> <tp:taxon-name-part taxon-name-part-type="species" reg="trigonosema">trigonosema</tp:taxon-name-part></tp:taxon-name></italic>).</p></tp:treatment-sec><tp:treatment-sec sec-type="description" id="SECID0ERIBI"><title>Description.</title><p><bold>Adults. Male.</bold> (Figs <xref ref-type="fig" rid="F2">9</xref>, <xref ref-type="fig" rid="F3">19</xref>, <xref ref-type="fig" rid="F9">48</xref>) Forewing length 5.5 mm, antenna length 5.0 mm in holotype. Forewing length 4.2–5.8 mm (<italic>n</italic> = 9), antenna length 3.9–4.4 (<italic>n</italic> = 4) in paratypes. <bold><italic>Head</italic>.</bold> Vertex ocherous white, frons cream. Labial palpus cream; second palpomere with robust brush, outer surface dark brown, with few black bristles; Antenna filiform, brown, notch absent; flagellum with seven or eight cream bands. <bold><italic>Thorax</italic>.</bold> Mesonotum and tegula dark brown. Foreleg dark gray, inner surface ocherous gray. Midleg cream; outer surface of tibia, and basal 1/3, middle, and subapical area of tarsus dark gray. Hindleg cream, outer surface dark gray; tibia bearing with long hairs; distal end of each tarsomere with cream ring. Forewing venation with Sc, R 1–3 and R4+5, M1 and M2+3, CuA1–2 and CuP, 1A+2A present; R1 from basal 1/3 of discal cell to apical 2/5 of costa; 1A fused with 2A from basal 1/3 to end; chorda well developed. Apex of forewing upturned. Forewing ground color brown, with black and ocherous white spots; costal margin with three trapezoidal black spots at base, basal 1/3 and 2/3; tornus with a small narrow ocherous white spot; apex with a black dot bordered by ocherous white lines on the front and back and formed into eye spot; cilia black at apex, cream at subapical area; outer margin fuscous brown. Hindwing venation with Sc+R1, Rs, M1–3, CuA1–2 and CuP, 1A+2A, 3A present; M1 and M2 stalked at basal 1/5 of wing; frenulum a single slender bristle. Hindwing gray, cilia gray. <bold><italic>Abdomen</italic>.</bold> Covered with gray scales.</p><p><bold>Female.</bold> (Figs <xref ref-type="fig" rid="F2">10</xref>, <xref ref-type="fig" rid="F3">20</xref>, <xref ref-type="fig" rid="F9">49</xref>) Forewing length 4.7–5.7 (<italic>n</italic> = 6) antenna length 3.3–3.8 mm (<italic>n</italic> = 3) in paratypes. Almost same as male but body ground color relatively light; head ocherous white, frons cream; thorax and tegula ocherous white, brown basally; forewing ground color ocherous, with dark brown spots.</p><p><bold>Male genitalia.</bold> (Fig. <xref ref-type="fig" rid="F6">32</xref>) Uncus broad, a pair of membranous lobes, apical area with a few bristles. Tegumen fused with vinculum, formed into ring. Vinculum ~2 × length of tegumen; saccus narrow, semicircular. Valva broad blade-shaped; ventral margin gently curved toward apex with long bristles; basicostal process absent, costa convex, with short dense spines. Juxta is a strongly sclerotized pouch. Phallus thick, cylindrical, weakly curved, 1.2 × length of valva; vesica with one pair of claw-shaped cornuti and with many small spicular cornuti.</p><p><bold>Female genitalia.</bold> (Fig. <xref ref-type="fig" rid="F8">40</xref>) Ovipositor 2.5 × length of segment VIII; papillae analis sharp, with a few bristles; apophysis anterioris relatively thick, 0.7 × length of apophysis posterioris. Segment VIII broad rectangular, posterior margin with ~20 bristles; tergum VIII with dorsal rami fused with apophysis anterioris; ostium sclerotized funnel-shaped with dense small spines, located at anterior margin of sternum VIII. Ductus bursae tubular, 1.5 × length of corpus bursae, gently broad toward corpus bursae. Corpus bursae oval, posterior 1/4 slightly twisted and sclerotized; signum absent.</p></tp:treatment-sec><tp:treatment-sec sec-type="distribution" id="SECID0EZKBI"><title>Distribution.</title><p>Japan (Mukojima Is., Nakodojima Is., Ototojima Is., Anijima Is., Nishijima Is., Chichijima Is., Hahajima Is., Mukohjima Is., Meijima Is., Hirajima Is.).</p></tp:treatment-sec><tp:treatment-sec sec-type="biology" id="SECID0E5KBI"><title>Biology.</title><p>One specimen has emerged from <italic><tp:taxon-name><tp:taxon-name-part taxon-name-part-type="genus" reg="Ganoderma">Ganoderma</tp:taxon-name-part> <tp:taxon-name-part taxon-name-part-type="species" reg="orbiforme">orbiforme</tp:taxon-name-part></tp:taxon-name></italic> (Fr.) Ryvarden (2000) (<tp:taxon-name><tp:taxon-name-part taxon-name-part-type="order">Polyporales</tp:taxon-name-part></tp:taxon-name>: <tp:taxon-name><tp:taxon-name-part taxon-name-part-type="family">Ganodermataceae</tp:taxon-name-part></tp:taxon-name>). This species has also been obtained from nests of <italic><tp:taxon-name><tp:taxon-name-part taxon-name-part-type="genus" reg="Puffinus">Puffinus</tp:taxon-name-part> <tp:taxon-name-part taxon-name-part-type="species" reg="pacificus">pacificus</tp:taxon-name-part></tp:taxon-name></italic> (Gmelin, 1789) (<xref ref-type="bibr" rid="B53">Nasu et al. 2014</xref>). Adults have been collected from Ogasawara Islands in March, June, July, September, and November.</p></tp:treatment-sec><tp:treatment-sec sec-type="etymology" id="SECID0EIMBI"><title>Etymology.</title><p>The name of the new species is derived from the Latin <italic>nidum</italic> (nests) + <italic>incola</italic> (to inhabit), referring to where this species was first discovered, i.e., in the nest of <italic><tp:taxon-name><tp:taxon-name-part taxon-name-part-type="genus" reg="Puffinus">Puffinus</tp:taxon-name-part> <tp:taxon-name-part taxon-name-part-type="species" reg="pacificus">pacificus</tp:taxon-name-part></tp:taxon-name></italic>.</p></tp:treatment-sec><tp:treatment-sec sec-type="DNA analyses" id="SECID0E4MBI"><title>DNA analyses</title><p>(Fig. <xref ref-type="fig" rid="F10">51</xref>, Suppl. material <xref ref-type="supplementary-material" rid="S2">2</xref>). The intraspecific pairwise distances of this species were 0.46%–4.71% (<italic>n</italic> = 13) (Suppl. material <xref ref-type="supplementary-material" rid="S2">2</xref>). Thirteen samples were used in this analysis, and all of them were unique haplotypes.</p></tp:treatment-sec><tp:treatment-sec sec-type="remarks" id="SECID0ERNBI"><title>Remarks.</title><p>This species is endemic to Ogasawara Islands. During this study, many specimens of this species were collected by beating dead leaves of <tp:taxon-name><tp:taxon-name-part taxon-name-part-type="genus" reg="Livistona">Livistona</tp:taxon-name-part> <tp:taxon-name-part taxon-name-part-type="species" reg="chinensis">chinensis</tp:taxon-name-part> <tp:taxon-name-part taxon-name-part-type="infraspecific-rank">var.</tp:taxon-name-part> <tp:taxon-name-part taxon-name-part-type="variety" reg="boninensis">boninensis</tp:taxon-name-part></tp:taxon-name> (<tp:taxon-name><tp:taxon-name-part taxon-name-part-type="family">Arecaceae</tp:taxon-name-part></tp:taxon-name>) or <italic><tp:taxon-name><tp:taxon-name-part taxon-name-part-type="genus" reg="Pandanus">Pandanus</tp:taxon-name-part> <tp:taxon-name-part taxon-name-part-type="species" reg="boninensis">boninensis</tp:taxon-name-part></tp:taxon-name></italic> (<tp:taxon-name><tp:taxon-name-part taxon-name-part-type="family">Pandanaceae</tp:taxon-name-part></tp:taxon-name>). This species is the same as <italic><tp:taxon-name><tp:taxon-name-part taxon-name-part-type="genus" reg="Erechthias">Erechthias</tp:taxon-name-part></tp:taxon-name></italic> sp., which was recorded by <xref ref-type="bibr" rid="B53">Nasu et al. (2014)</xref> from a nest of <italic><tp:taxon-name><tp:taxon-name-part taxon-name-part-type="genus" reg="Puffinus">Puffinus</tp:taxon-name-part> <tp:taxon-name-part taxon-name-part-type="species" reg="pacificus">pacificus</tp:taxon-name-part></tp:taxon-name></italic>.</p></tp:treatment-sec><tp:treatment-sec><!--Section generated to contain objects referenced in tp:taxon-treatment.--><fig id="F6" position="float" orientation="portrait"><object-id xmlns:xlink="http://www.w3.org/1999/xlink" content-type="doi" xlink:type="simple">10.3897/zookeys.1250.154226.figures31-34</object-id><object-id xmlns:xlink="http://www.w3.org/1999/xlink" content-type="arpha" xlink:type="simple">783734D8-2211-50DA-858D-FBE5E833B949</object-id><label>Figures 31–34.</label><caption><p>Male genitalia. 31. <italic><tp:taxon-name><tp:taxon-name-part taxon-name-part-type="genus" reg="Erechthias">Erechthias</tp:taxon-name-part> <tp:taxon-name-part taxon-name-part-type="species" reg="mirabilis">mirabilis</tp:taxon-name-part></tp:taxon-name></italic> sp. nov., holotype, genitalia slide no. JP-312; 31a. Overview except phallus; 31b, 31c. Phallus; 32. <italic><tp:taxon-name><tp:taxon-name-part taxon-name-part-type="genus" reg="Erechthias">E.</tp:taxon-name-part> <tp:taxon-name-part taxon-name-part-type="species" reg="nidumicola">nidumicola</tp:taxon-name-part></tp:taxon-name></italic> sp. nov., holotype, JP-310; 32a. Overview except phallus; 32b, 32c. Phallus; 33. <italic><tp:taxon-name><tp:taxon-name-part taxon-name-part-type="genus" reg="Erechthias">E.</tp:taxon-name-part> <tp:taxon-name-part taxon-name-part-type="species" reg="oculus">oculus</tp:taxon-name-part></tp:taxon-name></italic> sp. nov., holotype, JP-128; 33a. Overview except phallus; 33b, 33c. Phallus; 24a. <italic><tp:taxon-name><tp:taxon-name-part taxon-name-part-type="genus" reg="Erechthias">E.</tp:taxon-name-part> <tp:taxon-name-part taxon-name-part-type="species" reg="flavimacula">flavimacula</tp:taxon-name-part></tp:taxon-name></italic> sp. nov., holotype, JP-325; 24a. Overview except phallus; 24b, 24c. Phallus. Scale bars: 0.3 mm (31a, 31b, 32a, 32b, 33a, 33b, 34a, 34b), 0.1 mm (31c, 32c, 33c), 0.05 mm (34c).</p></caption><graphic xmlns:xlink="http://www.w3.org/1999/xlink" xlink:href="zookeys-1250-013_article-154226__-g006.jpg" position="float" orientation="portrait" xlink:type="simple" id="oo_1402230.jpg"><uri content-type="original_file" xlink:type="simple">https://binary.pensoft.net/fig/1402230</uri></graphic></fig><fig id="F8" position="float" orientation="portrait"><object-id xmlns:xlink="http://www.w3.org/1999/xlink" content-type="doi" xlink:type="simple">10.3897/zookeys.1250.154226.figures39-42</object-id><object-id xmlns:xlink="http://www.w3.org/1999/xlink" content-type="arpha" xlink:type="simple">CB9E2AAD-9729-5C81-86C5-08AC87E82BD4</object-id><label>Figures 39–42.</label><caption><p>Female genitalia. 39. <italic><tp:taxon-name><tp:taxon-name-part taxon-name-part-type="genus" reg="Erechthias">Erechthias</tp:taxon-name-part> <tp:taxon-name-part taxon-name-part-type="species" reg="mirabilis">mirabilis</tp:taxon-name-part></tp:taxon-name></italic> sp. nov., paratype, genitalia slide no. JP-018; 39a. Segment VIII; 40. <italic><tp:taxon-name><tp:taxon-name-part taxon-name-part-type="genus" reg="Erechthias">E.</tp:taxon-name-part> <tp:taxon-name-part taxon-name-part-type="species" reg="nidumicola">nidumicola</tp:taxon-name-part></tp:taxon-name></italic> sp. nov., paratype, JP-141; 40a. Segment VIII; 41. <italic><tp:taxon-name><tp:taxon-name-part taxon-name-part-type="genus" reg="Erechthias">E.</tp:taxon-name-part> <tp:taxon-name-part taxon-name-part-type="species" reg="oculus">oculus</tp:taxon-name-part></tp:taxon-name></italic> sp. nov., paratype, JP-317; 41a. Segment VIII; 42. <italic><tp:taxon-name><tp:taxon-name-part taxon-name-part-type="genus" reg="Erechthias">E.</tp:taxon-name-part> <tp:taxon-name-part taxon-name-part-type="species" reg="flavimacula">flavimacula</tp:taxon-name-part></tp:taxon-name></italic> sp. nov., paratype, JP-131; 42a. Segment VIII. Scale bars: 1.0 mm (39–42), 0.3 mm (39a–42a).</p></caption><graphic xmlns:xlink="http://www.w3.org/1999/xlink" xlink:href="zookeys-1250-013_article-154226__-g008.jpg" position="float" orientation="portrait" xlink:type="simple" id="oo_1402232.jpg"><uri content-type="original_file" xlink:type="simple">https://binary.pensoft.net/fig/1402232</uri></graphic></fig><fig id="F9" position="float" orientation="portrait"><object-id xmlns:xlink="http://www.w3.org/1999/xlink" content-type="doi" xlink:type="simple">10.3897/zookeys.1250.154226.figures43-50</object-id><object-id xmlns:xlink="http://www.w3.org/1999/xlink" content-type="arpha" xlink:type="simple">9CF4E15F-EE76-5ACA-B7C6-45BF72CFEBDA</object-id><label>Figures 43–50.</label><caption><p>Resting position. 43. <italic><tp:taxon-name><tp:taxon-name-part taxon-name-part-type="genus" reg="Erechthias">Erechthias</tp:taxon-name-part> <tp:taxon-name-part taxon-name-part-type="species" reg="itoi">itoi</tp:taxon-name-part></tp:taxon-name></italic> Moriuti &amp; Kadohara, 1994, male; 44. Ditto, female; 45. <italic><tp:taxon-name><tp:taxon-name-part taxon-name-part-type="genus" reg="Erechthias">E.</tp:taxon-name-part> <tp:taxon-name-part taxon-name-part-type="species" reg="zebrina">zebrina</tp:taxon-name-part></tp:taxon-name></italic> (Butler, 1881); 46. <italic><tp:taxon-name><tp:taxon-name-part taxon-name-part-type="genus" reg="Erechthias">E.</tp:taxon-name-part> <tp:taxon-name-part taxon-name-part-type="species" reg="minuscula">minuscula</tp:taxon-name-part></tp:taxon-name></italic> (Walsingham, 1897); 47. <italic><tp:taxon-name><tp:taxon-name-part taxon-name-part-type="genus" reg="Erechthias">E.</tp:taxon-name-part> <tp:taxon-name-part taxon-name-part-type="species" reg="mirabilis">mirabilis</tp:taxon-name-part></tp:taxon-name></italic> sp. nov., female; 48. <italic><tp:taxon-name><tp:taxon-name-part taxon-name-part-type="genus" reg="Erechthias">E.</tp:taxon-name-part> <tp:taxon-name-part taxon-name-part-type="species" reg="nidumicola">nidumicola</tp:taxon-name-part></tp:taxon-name></italic> sp. nov. male; 49. Ditto, female; 50. <italic><tp:taxon-name><tp:taxon-name-part taxon-name-part-type="genus" reg="Erechthias">E.</tp:taxon-name-part> <tp:taxon-name-part taxon-name-part-type="species" reg="flavimacula">flavimacula</tp:taxon-name-part></tp:taxon-name></italic> sp. nov.</p></caption><graphic xmlns:xlink="http://www.w3.org/1999/xlink" xlink:href="zookeys-1250-013_article-154226__-g009.jpg" position="float" orientation="portrait" xlink:type="simple" id="oo_1402233.jpg"><uri content-type="original_file" xlink:type="simple">https://binary.pensoft.net/fig/1402233</uri></graphic></fig><fig id="F10" position="float" orientation="portrait"><object-id xmlns:xlink="http://www.w3.org/1999/xlink" content-type="doi" xlink:type="simple">10.3897/zookeys.1250.154226.figure51</object-id><object-id xmlns:xlink="http://www.w3.org/1999/xlink" content-type="arpha" xlink:type="simple">FDF341BA-DCBF-5EFE-8E06-63959A0F0385</object-id><label>Figure 51.</label><caption><p>Maximum likelihood trees of <italic><tp:taxon-name><tp:taxon-name-part taxon-name-part-type="genus" reg="Erechthias">Erechthias</tp:taxon-name-part></tp:taxon-name></italic> spp. from Ogasawara islands and haplotype networks of <italic><tp:taxon-name><tp:taxon-name-part taxon-name-part-type="genus" reg="Erechthias">E.</tp:taxon-name-part> <tp:taxon-name-part taxon-name-part-type="species" reg="nidumicola">nidumicola</tp:taxon-name-part></tp:taxon-name></italic> sp. nov., <italic><tp:taxon-name><tp:taxon-name-part taxon-name-part-type="genus" reg="Erechthias">E.</tp:taxon-name-part> <tp:taxon-name-part taxon-name-part-type="species" reg="flavimacula">flavimacula</tp:taxon-name-part></tp:taxon-name></italic> sp. nov. and <italic><tp:taxon-name><tp:taxon-name-part taxon-name-part-type="genus" reg="Erechthias">E.</tp:taxon-name-part> <tp:taxon-name-part taxon-name-part-type="species" reg="itoi">itoi</tp:taxon-name-part></tp:taxon-name></italic>. Branch lengths of the phylogenetic tree are proportional to the genetic distances and the scale bar indicated 0.05 substitutions/site. Highlights in the phylogenetic tree and haplotype colors in the network correspond to sampling sites on the phylogenetic tree (Blue: Chichijima Islands; Red: Hahajima Islands; Yellow: Mukojima Islands; Pink: Iwoto Islands; Green: Izu islands; Gray: British Indian Ocean Territory). The number near the node is the bootstrap value (<abbrev xmlns:xlink="http://www.w3.org/1999/xlink" xlink:title="maximum likelihood" id="ABBRID0EI1CI" xlink:type="simple">ML</abbrev>/<abbrev xmlns:xlink="http://www.w3.org/1999/xlink" xlink:title="maximum parsimony" id="ABBRID0EM1CI" xlink:type="simple">MP</abbrev>). Nodes annotated by “—” indicate a mismatch in the topology between the <abbrev xmlns:xlink="http://www.w3.org/1999/xlink" xlink:title="maximum likelihood" id="ABBRID0EQ1CI" xlink:type="simple">ML</abbrev> and <abbrev xmlns:xlink="http://www.w3.org/1999/xlink" xlink:title="maximum parsimony" id="ABBRID0EU1CI" xlink:type="simple">MP</abbrev> methods. The sizes of the circles are proportionate to the numbers of specimens sharing a particular haplotype. The arrow marks and “%” numbers are indicated to the genetic distances between each haplotype groups.</p></caption><graphic xmlns:xlink="http://www.w3.org/1999/xlink" xlink:href="zookeys-1250-013_article-154226__-g010.jpg" position="float" orientation="portrait" xlink:type="simple" id="oo_1402234.jpg"><uri content-type="original_file" xlink:type="simple">https://binary.pensoft.net/fig/1402234</uri></graphic></fig><fig id="F11" position="float" orientation="portrait"><object-id xmlns:xlink="http://www.w3.org/1999/xlink" content-type="doi" xlink:type="simple">10.3897/zookeys.1250.154226.figure52</object-id><object-id xmlns:xlink="http://www.w3.org/1999/xlink" content-type="arpha" xlink:type="simple">839D48D1-D7BF-546C-B18D-08BA5FFFA96F</object-id><label>Figure 52.</label><caption><p>Distribution map of <italic><tp:taxon-name><tp:taxon-name-part taxon-name-part-type="genus" reg="Erechthias">Erechthias</tp:taxon-name-part></tp:taxon-name></italic> spp. a. Location of the Ogasawara Islands; b. Detail of the Ogasawara Islands; c. Detail of the Mukojima Islands; d. Detail of the Chichijima Islands; e. Detail of the Hahajima Islands.</p></caption><graphic xmlns:xlink="http://www.w3.org/1999/xlink" xlink:href="zookeys-1250-013_article-154226__-g011.jpg" position="float" orientation="portrait" xlink:type="simple" id="oo_1402235.jpg"><uri content-type="original_file" xlink:type="simple">https://binary.pensoft.net/fig/1402235</uri></graphic></fig><supplementary-material xmlns:xlink="http://www.w3.org/1999/xlink" id="S2" position="float" orientation="portrait" xlink:type="simple"><object-id content-type="doi" xlink:type="simple">10.3897/zookeys.1250.154226.suppl2</object-id><object-id content-type="arpha" xlink:type="simple">D2D71B86-092E-5C4C-800C-153D86C3CE95</object-id><label>Supplementary material 2</label><caption><p>Genetic distances of the partial <abbrev xlink:title="mitochondrial cytochrome c oxidase subunit I" id="ABBRID0E6HCK" xlink:type="simple">COI</abbrev> gene sequences of <italic><tp:taxon-name><tp:taxon-name-part taxon-name-part-type="genus" reg="Erechthias">Erechthias</tp:taxon-name-part></tp:taxon-name></italic> spp. (Ogasawara Islands, Hachijo Island (Izu Islands)) and <tp:taxon-name><tp:taxon-name-part taxon-name-part-type="phylum">Arthropoda</tp:taxon-name-part></tp:taxon-name> sp. from Indian Ocean</p></caption><statement content-type="dataType"><label>Data type</label><p>xls</p></statement><media xlink:href="zookeys-1250-013_article-154226__-s002.xls" mimetype="application" mime-subtype="vnd.ms-excel" position="float" orientation="portrait" xlink:type="simple" id="oo_1402237.xls"><uri content-type="original_file" xlink:type="simple">https://binary.pensoft.net/file/1402237</uri></media><permissions><license xlink:type="simple"><license-p>This dataset is made available under the Open Database License (http://opendatacommons.org/licenses/odbl/1.0/). The Open Database License (ODbL) is a license agreement intended to allow users to freely share, modify, and use this Dataset while maintaining this same freedom for others, provided that the original source and author(s) are credited.</license-p></license></permissions><attrib specific-use="authors">Jinhyeong Park, Sadahisa Yagi, Toshiya Hirowatari</attrib></supplementary-material></tp:treatment-sec><ref-list><ref id="B53"><mixed-citation xmlns:xlink="http://www.w3.org/1999/xlink" xlink:type="simple"><person-group><name name-style="western"><surname>Nasu</surname><given-names>Y</given-names></name><name name-style="western"><surname>Sakai</surname><given-names>M</given-names></name><name name-style="western"><surname>Kawakami</surname><given-names>K</given-names></name><name name-style="western"><surname>Aoyama</surname><given-names>Y</given-names></name></person-group> (<year>2014</year>) <article-title><tp:taxon-name><tp:taxon-name-part taxon-name-part-type="order">Lepidoptera</tp:taxon-name-part></tp:taxon-name> from nests of three birds species breeding in the Ogasawara Islands, Japan.</article-title><source><tp:taxon-name><tp:taxon-name-part taxon-name-part-type="order">Lepidoptera</tp:taxon-name-part></tp:taxon-name> Science</source><volume>65</volume>(<issue>2</issue>): <fpage>73</fpage>–<lpage>78</lpage>. <ext-link xlink:href="10.18984/lepid.65.2_73" ext-link-type="doi" xlink:type="simple">https://doi.org/10.18984/lepid.65.2_73</ext-link></mixed-citation></ref><ref id="B27"><mixed-citation xmlns:xlink="http://www.w3.org/1999/xlink" xlink:type="simple"><person-group><name name-style="western"><surname>Hirowatari</surname><given-names>T</given-names></name><name name-style="western"><surname>Yagi</surname><given-names>S</given-names></name></person-group> (<year>2023</year>) <article-title><tp:taxon-name><tp:taxon-name-part taxon-name-part-type="superfamily">Tineoidea</tp:taxon-name-part></tp:taxon-name>.</article-title> In: <person-group><name name-style="western"><surname>Nasu</surname><given-names>Y</given-names></name><name name-style="western"><surname>Hirowatari</surname><given-names>T</given-names></name><name name-style="western"><surname>Sakamaki</surname><given-names>Y</given-names></name><name name-style="western"><surname>Kishida</surname><given-names>Y</given-names></name></person-group> (<role>Eds</role>) <issue-title>Microlepidoptera of Japan.</issue-title><source>Gakken Educational Publishing, Tokyo</source>, <fpage>22</fpage>–<lpage>27</lpage>. [In Japanese]</mixed-citation></ref></ref-list></tp:taxon-treatment>
