# Supplementary material for: ﻿Taxonomic study of the genus Erechthias (Lepidoptera, Tineidae) from the Ogasawara Islands, with two new records and four new species
Source: Zookeys. 2025 Aug 26;1250:13–48. doi: 10.3897/zookeys.1250.154226 (PMC12406029; doi:10.3897/zookeys.1250.154226)
Supplement: XML Treatment for Erechthias oculus [file zookeys.1250.154226-treatment8.xml]

<!DOCTYPE tp:taxon-treatment
  PUBLIC "-//TaxonX//DTD Taxonomic Treatment Publishing DTD v0 20100105//EN" "tax-treatment-NSO.dtd">
<tp:taxon-treatment xmlns:tp="http://www.plazi.org/taxpub"><tp:treatment-meta><kwd-group><label>Taxon classification</label><kwd>
              <named-content content-type="kingdom">Animalia</named-content>
            </kwd><kwd>
              <named-content content-type="order">Lepidoptera</named-content>
            </kwd><kwd>
              <named-content content-type="family">Tineidae</named-content>
            </kwd></kwd-group><mixed-citation publication-type="journal"><person-group><name><surname>Park</surname><given-names>Jinhyeong</given-names></name><name><surname>Yagi</surname><given-names>Sadahisa</given-names></name><name><surname>Hirowatari</surname><given-names>Toshiya</given-names></name></person-group><article-title>﻿Taxonomic study of the genus <italic><tp:taxon-name><tp:taxon-name-part taxon-name-part-type="genus" reg="Erechthias">Erechthias</tp:taxon-name-part></tp:taxon-name></italic> (<tp:taxon-name><tp:taxon-name-part taxon-name-part-type="order">Lepidoptera</tp:taxon-name-part></tp:taxon-name>, <tp:taxon-name><tp:taxon-name-part taxon-name-part-type="family">Tineidae</tp:taxon-name-part></tp:taxon-name>) from the Ogasawara Islands, with two new records and four new species</article-title><source>Zookeys</source><day>26</day><month>08</month><year>2025</year><volume>1250</volume><fpage>13</fpage><lpage>48</lpage><pub-id pub-id-type="doi">10.3897/zookeys.1250.154226</pub-id></mixed-citation></tp:treatment-meta><tp:nomenclature><label>﻿</label><tp:taxon-name><object-id xmlns:xlink="http://www.w3.org/1999/xlink" content-type="arpha" xlink:type="simple">A06ECA4A-BECD-5078-9501-2C3D6A9C874B</object-id>
            <tp:taxon-name-part taxon-name-part-type="genus" reg="Erechthias">Erechthias</tp:taxon-name-part>
            <tp:taxon-name-part taxon-name-part-type="species" reg="oculus">oculus</tp:taxon-name-part>
            <object-id xmlns:xlink="http://www.w3.org/1999/xlink" content-type="zoobank" xlink:type="simple">https://zoobank.org/42A31413-7963-4846-808D-7CF1FCC4B777</object-id>
          </tp:taxon-name><tp:taxon-status xmlns:xlink="http://www.w3.org/1999/xlink" xlink:type="simple">sp. nov.</tp:taxon-status><xref ref-type="fig" rid="F2">Figs 11</xref><xref ref-type="fig" rid="F2">, 12</xref><xref ref-type="fig" rid="F3">, 21</xref><xref ref-type="fig" rid="F3">, 22</xref><xref ref-type="fig" rid="F6">, 33</xref><xref ref-type="fig" rid="F8">, 41</xref><xref ref-type="fig" rid="F10">, 51</xref><xref ref-type="fig" rid="F11">, 52 Japanese name: Medamamon-tsumaorega</xref></tp:nomenclature><tp:treatment-sec sec-type="type material" id="SECID0E4RBI"><title>Type material.</title><p><bold><italic>Holotype</italic>: Japan</bold>: ♂, Tokyo Met., Ogasawara Isls., Hahajima Is., Minamisaki, SW, 10–11. XI. 2022, J.-H. Park leg., genitalia slide no. JP-128, DNA sample JHP-082, <named-content xmlns:xlink="http://www.w3.org/1999/xlink" content-type="dwc:institutional_code" xlink:title="Entomological Laboratory, Kyushu University, Fukuoka, Japan" xlink:href="http://grbio.org/institution/kyushu-university" xlink:type="simple">ELKU</named-content>. <bold><italic>Paratypes</italic>: Japan: [Tokyo, Ogasawara Isls.]: [Anijima Is.</bold>]: 1♀, alt. 162 m, 20. VI. 2022, Beating: dead leaves of <italic><tp:taxon-name><tp:taxon-name-part taxon-name-part-type="genus" reg="Pandanus">Pandanus</tp:taxon-name-part> <tp:taxon-name-part taxon-name-part-type="species" reg="boninensis">boninensis</tp:taxon-name-part></tp:taxon-name></italic>, S. Tomura leg., genitalia slide no. JP-133, DNA sample JHP-089, <named-content xmlns:xlink="http://www.w3.org/1999/xlink" content-type="dwc:institutional_code" xlink:title="Entomological Laboratory, Kyushu University, Fukuoka, Japan" xlink:href="http://grbio.org/institution/kyushu-university" xlink:type="simple">ELKU</named-content> • [<bold>Chichijima Is.</bold>]: 1♀, Mikazukiyama, Host coll. on 13. VI. 2023, Emrg. on VII. 2023, Host: litter, J.-H. Park leg., genitalia slide no. JP-317, DNA sample JHP-203, <named-content xmlns:xlink="http://www.w3.org/1999/xlink" content-type="dwc:institutional_code" xlink:title="Entomological Laboratory, Kyushu University, Fukuoka, Japan" xlink:href="http://grbio.org/institution/kyushu-university" xlink:type="simple">ELKU</named-content> • [<bold>Hahajima Is.</bold>]: 1♂, Kitakou, 9. XI. 2022, T. Hirowatari leg., JP-166, JHP-081, <named-content xmlns:xlink="http://www.w3.org/1999/xlink" content-type="dwc:institutional_code" xlink:title="Entomological Laboratory, Kyushu University, Fukuoka, Japan" xlink:href="http://grbio.org/institution/kyushu-university" xlink:type="simple">ELKU</named-content> • 1♀, Minamisaki, 10–11. XI. 2022, T. Hirowatari leg., museum ID <named-content xmlns:xlink="http://www.w3.org/1999/xlink" content-type="dwc:institutional_code" xlink:title="Entomological Laboratory, Kyushu University, Fukuoka, Japan" xlink:href="http://grbio.org/institution/kyushu-university" xlink:type="simple">ELKU</named-content>-IL Bonin 000184, <named-content xmlns:xlink="http://www.w3.org/1999/xlink" content-type="dwc:institutional_code" xlink:title="Entomological Laboratory, Kyushu University, Fukuoka, Japan" xlink:href="http://grbio.org/institution/kyushu-university" xlink:type="simple">ELKU</named-content> • 1♂; same locality, 12. XI. 2022, T. Hirowatari leg., JP-322, <named-content xmlns:xlink="http://www.w3.org/1999/xlink" content-type="dwc:institutional_code" xlink:title="Entomological Laboratory, Kyushu University, Fukuoka, Japan" xlink:href="http://grbio.org/institution/kyushu-university" xlink:type="simple">ELKU</named-content> • 1♂, Tamagawa-dam, 17. III. 2023, <abbrev xmlns:xlink="http://www.w3.org/1999/xlink" xlink:title="light trapping" id="ABBRID0E5TBI" xlink:type="simple">LT</abbrev>, T. Hirowatari, S. Yagi, M. Kimura, S. Tomura, Y. Matsui &amp; J.-H. Park leg., <named-content xmlns:xlink="http://www.w3.org/1999/xlink" content-type="dwc:institutional_code" xlink:title="Entomological Laboratory, Kyushu University, Fukuoka, Japan" xlink:href="http://grbio.org/institution/kyushu-university" xlink:type="simple">ELKU</named-content>.</p></tp:treatment-sec><tp:treatment-sec sec-type="diagnosis" id="SECID0EHUBI"><title>Diagnosis.</title><p>The new species is similar to <italic><tp:taxon-name><tp:taxon-name-part taxon-name-part-type="genus" reg="Erechthias">E.</tp:taxon-name-part> <tp:taxon-name-part taxon-name-part-type="species" reg="polionota">polionota</tp:taxon-name-part></tp:taxon-name></italic> Turner, 1923, <italic><tp:taxon-name><tp:taxon-name-part taxon-name-part-type="genus" reg="Erechthias">E.</tp:taxon-name-part> <tp:taxon-name-part taxon-name-part-type="species" reg="phileris">phileris</tp:taxon-name-part></tp:taxon-name></italic> (Meyrick, 1893) and <italic><tp:taxon-name><tp:taxon-name-part taxon-name-part-type="genus" reg="Erechthias">E.</tp:taxon-name-part> <tp:taxon-name-part taxon-name-part-type="species" reg="zebrina">zebrina</tp:taxon-name-part></tp:taxon-name></italic> (Butler, 1881) but can be distinguished by the following characteristics: the forewing has a falciform cream spot at the middle of the costal margin. The genitalia are also similar to those of <italic><tp:taxon-name><tp:taxon-name-part taxon-name-part-type="genus" reg="Erechthias">E.</tp:taxon-name-part> <tp:taxon-name-part taxon-name-part-type="species" reg="zebrina">zebrina</tp:taxon-name-part></tp:taxon-name></italic>, but can be distinguished by the following characteristics: the valva is narrow tongue-shaped, the dorsal margin has a finger-shaped lobe in the male genitalia (the valva curved and additional lobe absent in <italic><tp:taxon-name><tp:taxon-name-part taxon-name-part-type="genus" reg="Erechthias">E.</tp:taxon-name-part> <tp:taxon-name-part taxon-name-part-type="species" reg="zebrina">zebrina</tp:taxon-name-part></tp:taxon-name></italic>), the signum is large and hook-shaped, and the posterior 1/3 has a twisted trapezoidal lobe (curved spatula, posterior side with small short rod-shaped lobe in <italic><tp:taxon-name><tp:taxon-name-part taxon-name-part-type="genus" reg="Erechthias">E.</tp:taxon-name-part> <tp:taxon-name-part taxon-name-part-type="species" reg="zebrina">zebrina</tp:taxon-name-part></tp:taxon-name></italic>) in the female genitalia.</p></tp:treatment-sec><tp:treatment-sec sec-type="description" id="SECID0EPWBI"><title>Description.</title><p><bold>Adult. Male</bold> (Figs <xref ref-type="fig" rid="F2">11</xref>, <xref ref-type="fig" rid="F3">21</xref>) Forewing length 3.5 mm, antenna length 2.7 mm in holotype. Forewing length 3.1–3.3 mm (<italic>n</italic> = 3) in paratypes. <bold><italic>Head</italic>.</bold> Vertex fuscous brown, frons brown. Labial palpus cream, outer margin of second palpomere covered with dark brown scales, with a few black bristles. Antenna filiform, notch absent; scape fuscous ocherous, simple fusiform; pedicel and flagellomere dark gray. <bold><italic>Thorax</italic>.</bold> Mesonotum and tegula black, apex of each scale white. Foreleg dark gray, inner surface ocherous; middle and distal end of tibia, and distal end of each tarsomere with cream bands. Midleg cream; proximal end, basal 1/3, 2/3 of tibia, and distal end of each tarsomere with cream bands. Hindleg cream, tibia bearing long ocherous gray hairs; distal end of each tarsomere with cream bands. Forewing venation with Sc, R1–5, M1 and M2+3, CuA1–2 and CuP, 1A+2A present; R1 from middle of discal cell to middle of costa; R4 and R5 stalked from middle 1A fused with 2A from basal 2/5 of wing to end. Apex of forewing weakly upturned. Forewing ground color black with cream and dark silver spots, posterior 1/2 scattered with cream scales; middle of costal margin with falciform cream spot; narrow silver line elongated from apical 1/3 of costa to eye spot; apical area with a silver and black eye spot, anteriorly with a large triangle, cream spot; cilia outer margin with two black line; underside cream; apex with small cream spot. Hindwing venation with Sc+R1, Rs, M1–3, CuA1–2 and CuP, 1A+2A, 3A present; M1 and M2 stalked at near apex; frenulum a single slender bristle. Hindwing fuscous gray, basal 1/4 of costa with ocherous scales; cilia fuscous gray. <bold><italic>Abdomen</italic>.</bold> Covered with black scales.</p><p><bold>Female</bold> (Figs <xref ref-type="fig" rid="F2">12</xref>, <xref ref-type="fig" rid="F3">22</xref>) Forewing length 4.1, 4.3 mm (<italic>n</italic> = 2), antenna length 3.3 mm (<italic>n</italic> = 1) in paratypes. Almost same as male but antenna relatively narrow, and hindwing without ocherous scales at base.</p><p><bold>Male genitalia.</bold> (Fig. <xref ref-type="fig" rid="F6">33</xref>) Uncus simple, short, a pair of membranous lobes, apex with few bristles. Tegumen broad, fused with vinculum. Vinculum narrow, long; saccus slender, elongated triangle. Valva narrow, spatulate with rough hairs at ventral and costa; ventral margin almost straight; basicostal process elongated narrow finger-shaped, apex with short dense spines. Juxta strongly sclerotized, long trapezoid. Phallus narrow cylindrical, curved, 2.1 × length of valva; apex with one carina, comprising seven or eight small teeth; vesica with spicular cornuti.</p><p><bold>Female genitalia.</bold> (Fig. <xref ref-type="fig" rid="F8">41</xref>) Ovipositor 4 × length of segment VIII; papillae analis sharp, roughly with short bristles; apophysis posterioris 1.5 × length of apophysis anterioris. Segment VIII rounded long trapezoidal, posterior margin slightly concave and with 8–10 setae; tergum VIII with dorsal rami connected to apophysis anterioris; ostium located at anterior margin of sternum VIII; antrum funnel-shaped, weakly sclerotized. Ductus bursae thick tubular, 1.5 × length of corpus bursae, anterior 3/4 sclerotized, gently broad toward corpus bursae. Corpus bursae irregularly oval; signum large sickle-shaped with a twisted trapezoidal lobe.</p></tp:treatment-sec><tp:treatment-sec sec-type="distribution" id="SECID0ENYBI"><title>Distribution.</title><p>Japan (Anijima Is., Chichijima Is., Hahajima Is.).</p></tp:treatment-sec><tp:treatment-sec sec-type="biology" id="SECID0ESYBI"><title>Biology.</title><p>Larval host is unknown, but only one female emerged from litter. Adults have been collected in June and September on Ogasawara Islands.</p></tp:treatment-sec><tp:treatment-sec sec-type="etymology" id="SECID0EXYBI"><title>Etymology.</title><p>The name of the new species is derived from the Latin <italic>oculus</italic> (eye), which refers to the presence of a large eye spot on the forewing. The eye spot of this species appears larger than those of other Japanese <italic><tp:taxon-name><tp:taxon-name-part taxon-name-part-type="genus" reg="Erechthias">Erechthias</tp:taxon-name-part></tp:taxon-name></italic> species because of the presence of a cream triangular spot (resembling a sclera).</p></tp:treatment-sec><tp:treatment-sec sec-type="DNA analyses" id="SECID0EOZBI"><title>DNA analyses.</title><p>The intraspecific pairwise distances of this species were 0.00%–0.15% (<italic>n</italic> = 4) (Suppl. material <xref ref-type="supplementary-material" rid="S2">2</xref>).</p></tp:treatment-sec><tp:treatment-sec sec-type="remarks" id="SECID0E1ZBI"><title>Remarks.</title><p>This species is Endemic to the Ogasawara Islands:</p></tp:treatment-sec><tp:treatment-sec><!--Section generated to contain objects referenced in tp:taxon-treatment.--><fig id="F2" position="float" orientation="portrait"><object-id xmlns:xlink="http://www.w3.org/1999/xlink" content-type="doi" xlink:type="simple">10.3897/zookeys.1250.154226.figures9-16</object-id><object-id xmlns:xlink="http://www.w3.org/1999/xlink" content-type="arpha" xlink:type="simple">3906ED84-7646-555E-A94F-F868645B485F</object-id><label>Figures 9–16.</label><caption><p>Adults. 9. <italic><tp:taxon-name><tp:taxon-name-part taxon-name-part-type="genus" reg="Erechthais">Erechthais</tp:taxon-name-part> <tp:taxon-name-part taxon-name-part-type="species" reg="nidumicola">nidumicola</tp:taxon-name-part></tp:taxon-name></italic> sp. nov., male, holotype, JP-310; 10. Ditto, female, paratype, museum ID <named-content xmlns:xlink="http://www.w3.org/1999/xlink" content-type="dwc:institutional_code" xlink:title="Entomological Laboratory, Kyushu University, Fukuoka, Japan" xlink:href="http://grbio.org/institution/kyushu-university" xlink:type="simple">ELKU</named-content>-I-L-000183; 11. <italic><tp:taxon-name><tp:taxon-name-part taxon-name-part-type="genus" reg="Erechthias">E.</tp:taxon-name-part> <tp:taxon-name-part taxon-name-part-type="species" reg="oculus">oculus</tp:taxon-name-part></tp:taxon-name></italic> sp. nov., male, holotype, genitalia slide no. JP-128; 12. Ditto, female, paratype, <named-content xmlns:xlink="http://www.w3.org/1999/xlink" content-type="dwc:institutional_code" xlink:title="Entomological Laboratory, Kyushu University, Fukuoka, Japan" xlink:href="http://grbio.org/institution/kyushu-university" xlink:type="simple">ELKU</named-content>-I-L-000184; 13. <italic><tp:taxon-name><tp:taxon-name-part taxon-name-part-type="genus" reg="Erechthias">E.</tp:taxon-name-part> <tp:taxon-name-part taxon-name-part-type="species" reg="flavimacula">flavimacula</tp:taxon-name-part></tp:taxon-name></italic> sp. nov., male, holotype, JP-325; 14. Ditto, male, paratype, DNA sample JHP-206; 15. Ditto, female, paratype, <named-content xmlns:xlink="http://www.w3.org/1999/xlink" content-type="dwc:institutional_code" xlink:title="Entomological Laboratory, Kyushu University, Fukuoka, Japan" xlink:href="http://grbio.org/institution/kyushu-university" xlink:type="simple">ELKU</named-content>-I-L-000185; 16. Ditto, female, paratype, <named-content xmlns:xlink="http://www.w3.org/1999/xlink" content-type="dwc:institutional_code" xlink:title="Entomological Laboratory, Kyushu University, Fukuoka, Japan" xlink:href="http://grbio.org/institution/kyushu-university" xlink:type="simple">ELKU</named-content>-I-L-000186. Scale bars: 8.0 mm.</p></caption><graphic xmlns:xlink="http://www.w3.org/1999/xlink" xlink:href="zookeys-1250-013_article-154226__-g002.jpg" position="float" orientation="portrait" xlink:type="simple" id="oo_1402226.jpg"><uri content-type="original_file" xlink:type="simple">https://binary.pensoft.net/fig/1402226</uri></graphic></fig><fig id="F3" position="float" orientation="portrait"><object-id xmlns:xlink="http://www.w3.org/1999/xlink" content-type="doi" xlink:type="simple">10.3897/zookeys.1250.154226.figures17-24</object-id><object-id xmlns:xlink="http://www.w3.org/1999/xlink" content-type="arpha" xlink:type="simple">521BDFB7-48B5-5CAD-BCC0-394497865903</object-id><label>Figures 17–24.</label><caption><p>Wing venations. 17. <italic><tp:taxon-name><tp:taxon-name-part taxon-name-part-type="genus" reg="Erechthias">Erechthias</tp:taxon-name-part> <tp:taxon-name-part taxon-name-part-type="species" reg="mirabilis">mirabilis</tp:taxon-name-part></tp:taxon-name></italic> sp. nov., male; 18. Ditto, female; 19. <italic><tp:taxon-name><tp:taxon-name-part taxon-name-part-type="genus" reg="Erechthias">E.</tp:taxon-name-part> <tp:taxon-name-part taxon-name-part-type="species" reg="nidumicola">nidumicola</tp:taxon-name-part></tp:taxon-name></italic> sp. nov., male; 20. Ditto, female; 21. <italic><tp:taxon-name><tp:taxon-name-part taxon-name-part-type="genus" reg="Erechthias">E.</tp:taxon-name-part> <tp:taxon-name-part taxon-name-part-type="species" reg="oculus">oculus</tp:taxon-name-part></tp:taxon-name></italic> sp. nov., male; 22. Ditto, female; 23. <italic><tp:taxon-name><tp:taxon-name-part taxon-name-part-type="genus" reg="Erechthias">E.</tp:taxon-name-part> <tp:taxon-name-part taxon-name-part-type="species" reg="flavimacula">flavimacula</tp:taxon-name-part></tp:taxon-name></italic> sp. nov., male; 24. Ditto, female. Scale bars: 1.0 mm.</p></caption><graphic xmlns:xlink="http://www.w3.org/1999/xlink" xlink:href="zookeys-1250-013_article-154226__-g003.jpg" position="float" orientation="portrait" xlink:type="simple" id="oo_1402227.jpg"><uri content-type="original_file" xlink:type="simple">https://binary.pensoft.net/fig/1402227</uri></graphic></fig><fig id="F6" position="float" orientation="portrait"><object-id xmlns:xlink="http://www.w3.org/1999/xlink" content-type="doi" xlink:type="simple">10.3897/zookeys.1250.154226.figures31-34</object-id><object-id xmlns:xlink="http://www.w3.org/1999/xlink" content-type="arpha" xlink:type="simple">783734D8-2211-50DA-858D-FBE5E833B949</object-id><label>Figures 31–34.</label><caption><p>Male genitalia. 31. <italic><tp:taxon-name><tp:taxon-name-part taxon-name-part-type="genus" reg="Erechthias">Erechthias</tp:taxon-name-part> <tp:taxon-name-part taxon-name-part-type="species" reg="mirabilis">mirabilis</tp:taxon-name-part></tp:taxon-name></italic> sp. nov., holotype, genitalia slide no. JP-312; 31a. Overview except phallus; 31b, 31c. Phallus; 32. <italic><tp:taxon-name><tp:taxon-name-part taxon-name-part-type="genus" reg="Erechthias">E.</tp:taxon-name-part> <tp:taxon-name-part taxon-name-part-type="species" reg="nidumicola">nidumicola</tp:taxon-name-part></tp:taxon-name></italic> sp. nov., holotype, JP-310; 32a. Overview except phallus; 32b, 32c. Phallus; 33. <italic><tp:taxon-name><tp:taxon-name-part taxon-name-part-type="genus" reg="Erechthias">E.</tp:taxon-name-part> <tp:taxon-name-part taxon-name-part-type="species" reg="oculus">oculus</tp:taxon-name-part></tp:taxon-name></italic> sp. nov., holotype, JP-128; 33a. Overview except phallus; 33b, 33c. Phallus; 24a. <italic><tp:taxon-name><tp:taxon-name-part taxon-name-part-type="genus" reg="Erechthias">E.</tp:taxon-name-part> <tp:taxon-name-part taxon-name-part-type="species" reg="flavimacula">flavimacula</tp:taxon-name-part></tp:taxon-name></italic> sp. nov., holotype, JP-325; 24a. Overview except phallus; 24b, 24c. Phallus. Scale bars: 0.3 mm (31a, 31b, 32a, 32b, 33a, 33b, 34a, 34b), 0.1 mm (31c, 32c, 33c), 0.05 mm (34c).</p></caption><graphic xmlns:xlink="http://www.w3.org/1999/xlink" xlink:href="zookeys-1250-013_article-154226__-g006.jpg" position="float" orientation="portrait" xlink:type="simple" id="oo_1402230.jpg"><uri content-type="original_file" xlink:type="simple">https://binary.pensoft.net/fig/1402230</uri></graphic></fig><fig id="F8" position="float" orientation="portrait"><object-id xmlns:xlink="http://www.w3.org/1999/xlink" content-type="doi" xlink:type="simple">10.3897/zookeys.1250.154226.figures39-42</object-id><object-id xmlns:xlink="http://www.w3.org/1999/xlink" content-type="arpha" xlink:type="simple">CB9E2AAD-9729-5C81-86C5-08AC87E82BD4</object-id><label>Figures 39–42.</label><caption><p>Female genitalia. 39. <italic><tp:taxon-name><tp:taxon-name-part taxon-name-part-type="genus" reg="Erechthias">Erechthias</tp:taxon-name-part> <tp:taxon-name-part taxon-name-part-type="species" reg="mirabilis">mirabilis</tp:taxon-name-part></tp:taxon-name></italic> sp. nov., paratype, genitalia slide no. JP-018; 39a. Segment VIII; 40. <italic><tp:taxon-name><tp:taxon-name-part taxon-name-part-type="genus" reg="Erechthias">E.</tp:taxon-name-part> <tp:taxon-name-part taxon-name-part-type="species" reg="nidumicola">nidumicola</tp:taxon-name-part></tp:taxon-name></italic> sp. nov., paratype, JP-141; 40a. Segment VIII; 41. <italic><tp:taxon-name><tp:taxon-name-part taxon-name-part-type="genus" reg="Erechthias">E.</tp:taxon-name-part> <tp:taxon-name-part taxon-name-part-type="species" reg="oculus">oculus</tp:taxon-name-part></tp:taxon-name></italic> sp. nov., paratype, JP-317; 41a. Segment VIII; 42. <italic><tp:taxon-name><tp:taxon-name-part taxon-name-part-type="genus" reg="Erechthias">E.</tp:taxon-name-part> <tp:taxon-name-part taxon-name-part-type="species" reg="flavimacula">flavimacula</tp:taxon-name-part></tp:taxon-name></italic> sp. nov., paratype, JP-131; 42a. Segment VIII. Scale bars: 1.0 mm (39–42), 0.3 mm (39a–42a).</p></caption><graphic xmlns:xlink="http://www.w3.org/1999/xlink" xlink:href="zookeys-1250-013_article-154226__-g008.jpg" position="float" orientation="portrait" xlink:type="simple" id="oo_1402232.jpg"><uri content-type="original_file" xlink:type="simple">https://binary.pensoft.net/fig/1402232</uri></graphic></fig><fig id="F10" position="float" orientation="portrait"><object-id xmlns:xlink="http://www.w3.org/1999/xlink" content-type="doi" xlink:type="simple">10.3897/zookeys.1250.154226.figure51</object-id><object-id xmlns:xlink="http://www.w3.org/1999/xlink" content-type="arpha" xlink:type="simple">FDF341BA-DCBF-5EFE-8E06-63959A0F0385</object-id><label>Figure 51.</label><caption><p>Maximum likelihood trees of <italic><tp:taxon-name><tp:taxon-name-part taxon-name-part-type="genus" reg="Erechthias">Erechthias</tp:taxon-name-part></tp:taxon-name></italic> spp. from Ogasawara islands and haplotype networks of <italic><tp:taxon-name><tp:taxon-name-part taxon-name-part-type="genus" reg="Erechthias">E.</tp:taxon-name-part> <tp:taxon-name-part taxon-name-part-type="species" reg="nidumicola">nidumicola</tp:taxon-name-part></tp:taxon-name></italic> sp. nov., <italic><tp:taxon-name><tp:taxon-name-part taxon-name-part-type="genus" reg="Erechthias">E.</tp:taxon-name-part> <tp:taxon-name-part taxon-name-part-type="species" reg="flavimacula">flavimacula</tp:taxon-name-part></tp:taxon-name></italic> sp. nov. and <italic><tp:taxon-name><tp:taxon-name-part taxon-name-part-type="genus" reg="Erechthias">E.</tp:taxon-name-part> <tp:taxon-name-part taxon-name-part-type="species" reg="itoi">itoi</tp:taxon-name-part></tp:taxon-name></italic>. Branch lengths of the phylogenetic tree are proportional to the genetic distances and the scale bar indicated 0.05 substitutions/site. Highlights in the phylogenetic tree and haplotype colors in the network correspond to sampling sites on the phylogenetic tree (Blue: Chichijima Islands; Red: Hahajima Islands; Yellow: Mukojima Islands; Pink: Iwoto Islands; Green: Izu islands; Gray: British Indian Ocean Territory). The number near the node is the bootstrap value (<abbrev xmlns:xlink="http://www.w3.org/1999/xlink" xlink:title="maximum likelihood" id="ABBRID0EI1CI" xlink:type="simple">ML</abbrev>/<abbrev xmlns:xlink="http://www.w3.org/1999/xlink" xlink:title="maximum parsimony" id="ABBRID0EM1CI" xlink:type="simple">MP</abbrev>). Nodes annotated by “—” indicate a mismatch in the topology between the <abbrev xmlns:xlink="http://www.w3.org/1999/xlink" xlink:title="maximum likelihood" id="ABBRID0EQ1CI" xlink:type="simple">ML</abbrev> and <abbrev xmlns:xlink="http://www.w3.org/1999/xlink" xlink:title="maximum parsimony" id="ABBRID0EU1CI" xlink:type="simple">MP</abbrev> methods. The sizes of the circles are proportionate to the numbers of specimens sharing a particular haplotype. The arrow marks and “%” numbers are indicated to the genetic distances between each haplotype groups.</p></caption><graphic xmlns:xlink="http://www.w3.org/1999/xlink" xlink:href="zookeys-1250-013_article-154226__-g010.jpg" position="float" orientation="portrait" xlink:type="simple" id="oo_1402234.jpg"><uri content-type="original_file" xlink:type="simple">https://binary.pensoft.net/fig/1402234</uri></graphic></fig><fig id="F11" position="float" orientation="portrait"><object-id xmlns:xlink="http://www.w3.org/1999/xlink" content-type="doi" xlink:type="simple">10.3897/zookeys.1250.154226.figure52</object-id><object-id xmlns:xlink="http://www.w3.org/1999/xlink" content-type="arpha" xlink:type="simple">839D48D1-D7BF-546C-B18D-08BA5FFFA96F</object-id><label>Figure 52.</label><caption><p>Distribution map of <italic><tp:taxon-name><tp:taxon-name-part taxon-name-part-type="genus" reg="Erechthias">Erechthias</tp:taxon-name-part></tp:taxon-name></italic> spp. a. Location of the Ogasawara Islands; b. Detail of the Ogasawara Islands; c. Detail of the Mukojima Islands; d. Detail of the Chichijima Islands; e. Detail of the Hahajima Islands.</p></caption><graphic xmlns:xlink="http://www.w3.org/1999/xlink" xlink:href="zookeys-1250-013_article-154226__-g011.jpg" position="float" orientation="portrait" xlink:type="simple" id="oo_1402235.jpg"><uri content-type="original_file" xlink:type="simple">https://binary.pensoft.net/fig/1402235</uri></graphic></fig><supplementary-material xmlns:xlink="http://www.w3.org/1999/xlink" id="S2" position="float" orientation="portrait" xlink:type="simple"><object-id content-type="doi" xlink:type="simple">10.3897/zookeys.1250.154226.suppl2</object-id><object-id content-type="arpha" xlink:type="simple">D2D71B86-092E-5C4C-800C-153D86C3CE95</object-id><label>Supplementary material 2</label><caption><p>Genetic distances of the partial <abbrev xlink:title="mitochondrial cytochrome c oxidase subunit I" id="ABBRID0E6HCK" xlink:type="simple">COI</abbrev> gene sequences of <italic><tp:taxon-name><tp:taxon-name-part taxon-name-part-type="genus" reg="Erechthias">Erechthias</tp:taxon-name-part></tp:taxon-name></italic> spp. (Ogasawara Islands, Hachijo Island (Izu Islands)) and <tp:taxon-name><tp:taxon-name-part taxon-name-part-type="phylum">Arthropoda</tp:taxon-name-part></tp:taxon-name> sp. from Indian Ocean</p></caption><statement content-type="dataType"><label>Data type</label><p>xls</p></statement><media xlink:href="zookeys-1250-013_article-154226__-s002.xls" mimetype="application" mime-subtype="vnd.ms-excel" position="float" orientation="portrait" xlink:type="simple" id="oo_1402237.xls"><uri content-type="original_file" xlink:type="simple">https://binary.pensoft.net/file/1402237</uri></media><permissions><license xlink:type="simple"><license-p>This dataset is made available under the Open Database License (http://opendatacommons.org/licenses/odbl/1.0/). The Open Database License (ODbL) is a license agreement intended to allow users to freely share, modify, and use this Dataset while maintaining this same freedom for others, provided that the original source and author(s) are credited.</license-p></license></permissions><attrib specific-use="authors">Jinhyeong Park, Sadahisa Yagi, Toshiya Hirowatari</attrib></supplementary-material></tp:treatment-sec></tp:taxon-treatment>
