# Supplementary material for: ﻿Taxonomic study of the genus Erechthias (Lepidoptera, Tineidae) from the Ogasawara Islands, with two new records and four new species
Source: Zookeys. 2025 Aug 26;1250:13–48. doi: 10.3897/zookeys.1250.154226 (PMC12406029; doi:10.3897/zookeys.1250.154226)
Supplement: Supplementary material 1 — Names and collection localities for taxa used in phylogenetic analyses and calculating the genetic distance and haplotype network [file zookeys-1250-013_article-154226__-s001.xlsx]

## Sheet: Table S1
Table S1 Names and collection localities for taxa used in phylogenetic analyses and calculating the genetic distance and haplotype network.
Species	Country	Archiperago	Islands	Site	Accession No. (Sequence ID)	Sample ID	Museum ID	Primer
Erechthias itoi	Japan	Ogasawara	Chichijima Isls.	Chichijima Is., Asajiyama	LC858909	JHP-265	ELKU-I-L-Bonin000070	LepF1/LepR1
E. itoi	Japan	Ogasawara	Chichijima Isls.	Chichijima Is., Shigureyama	LC858910	JHP-266	ELKU-I-L-Bonin000071	LepF1/LepR1
E. itoi	Japan	Ogasawara	Hahajima Isls.	Hahajima Is., Hyogidaira	LC858911	JHP-267	ELKU-I-L-Bonin000072	LepF1/LepR1
E. itoi	Japan	Ogasawara	Hahajima Isls.	Hahajima Is., Hyogidaira	LC858912	JHP-268	ELKU-I-L-Bonin000073	LepF1/LepR1
E. itoi	Japan	Ogasawara	Volcano Isls.	Iwoto Is.	LC858913	JHP-269	ELKU-I-L-Bonin000105	HCO/LCO
E. itoi	Japan	Ogasawara	Hahajima Isls.	Hahajima Is., Chokiyama	LC858902	JHP-094	-	LepF1/LepR1
E. itoi	Japan	Ogasawara	Chichijima Isls.	Chichijima Is., Ogamiyama	LC858903	JHP-095	-	LepF1/LepR1
E. itoi	Japan	Ogasawara	Chichijima Isls.	Chichijima Is., Shigureyama	LC858904	JHP-117	-	LepF1/LepR1
E. itoi	Japan	Ogasawara	Chichijima Isls.	Chichijima Is., Ogaguwanomori	LC858905	JHP-119	-	LepF1/LepR1
E. itoi	Japan	Ogasawara	Hahajima Isls.	Hahajima Is., Minamizaki	LC858906	JHP-120	-	LepF1/LepR1
E. itoi	Japan	Ogasawara	Hahajima Isls.	Hahajima Is., Minamizaki	LC858907	JHP-121	-	LepF1/LepR1
E. itoi	Japan	Ogasawara	Chichijima Isls.	Chichijima Is., Kuwanokiyama	LC858908	JHP-122	-	LepF1/LepR1
Arthropoda sp.	United Kingom	---	---	British Indian Ocean Territory	(BIOT387-24)	BIOT_22_00274	-	-
Arthropoda sp.	United Kingom	---	---	British Indian Ocean Territory	(BIOT482-24)	BIOT_22_00368	-	-
Arthropoda sp.	United Kingom	---	---	British Indian Ocean Territory	(BIOT386-24)	BIOT_22_00273	-	-
E. zebrina	Japan	Ogasawara	Chichijima Isls.	Chichijima Is., Higachimachi	LC832851	JHP-270	ELKU-I-L-Bonin000082	LepF1/LepR1
E. minuscula	Japan	Ogasawara	Chchijima Isls.	Chichijima Is., Shigureyama	LC856469	JHP-271	ELKU-I-L-Bonin000080	LepF1/LepR1
E. minuscula	Japan	Ogasawara	Chchijima Isls.	Chichijima Is., Omura beach	LC856470	JHP-272	ELKU-I-L-Bonin000081	LepF1/LepR1
E. minuscula	Japan	Ogasawara	Hahajima Isls.	Hahajima Is., Shinyuhigaoka	LC856467	JHP-201	-	LepF1/LepR1
E. minuscula	Japan	Ogasawara	Mukojima Isls.	Nakodojima Is.	LC856468	JHP-202	-	LepF1/LepR1
E. mirabilis sp. nov.	Japan	Ogasawara	Chichijima Isls.	Chichijima Is., Ogamiyama	LC858915	JHP-273	ELKU-I-L-Bonin000066	LepF1/LepR1
E. mirabilis sp. nov.	Japan	Ogasawara	Chichijima Isls.	Chchijima Is., Kiyose	LC858916	JHP-274	ELKU-I-L-Bonin000104	HCO/LCO
E. mirabilis sp. nov.	Japan	Ogasawara	Chichijima Isls.	Chcihijima Is., Kitafukurozawa	LC858914	JHP-200	-	LepF1/LepR1
E. flavimacula sp. nov.	Japan	Ogasawara	Chichijima Isls.	Chichijima Is., Higashidaira	LC858932	JHP-275	ELKU-I-L-Bonin000074	LepF1/LepR1
E. flavimacula sp. nov.	Japan	Ogasawara	Chichijima Isls.	Anijima Is.	LC858933	JHP-276	ELKU-I-L-Bonin000076	LepF1/LepR1
E. flavimacula sp. nov.	Japan	Ogasawara	Chichijima Isls.	Anijima Is.	LC858934	JHP-277	ELKU-I-L-Bonin000077	LepF1/LepR1
E. flavimacula sp. nov.	Japan	Ogasawara	Hahajima Isls.	Hahajima Is., Funakiyama	LC858935	JHP-278	ELKU-I-L-Bonin000078	LepF1/LepR1
E. flavimacula sp. nov.	Japan	Ogasawara	Chichijima Isls.	Chichijima Is., Asahiyama	LC858936	JHP-279	ELKU-I-L-Bonin000079	LepF1/LepR1
E. flavimacula sp. nov.	Japan	Ogasawara	Chichijima Isls.	Chichijima Is., Asahiyama	LC858921	JHP-083	-	LepF1/LepR1
E. flavimacula sp. nov.	Japan	Ogasawara	Chichijima Isls.	Chichijima Is., Mikazukiyama	LC858922	JHP-086	-	LepF1/LepR1
E. flavimacula sp. nov.	Japan	Ogasawara	Hahajima Isls.	Mukohjima Is.	LC858923	JHP-103	-	LepF1/LepR1
E. flavimacula sp. nov.	Japan	Ogasawara	Hahajima Isls.	Mukohjima Is.	LC858924	JHP-104	-	LepF1/LepR1
E. flavimacula sp. nov.	Japan	Ogasawara	Hahajima Isls.	Hahajima Is., Minamizaki	LC858925	JHP-123	-	LepF1/LepR1
E. flavimacula sp. nov.	Japan	Ogasawara	Hahajima Isls.	Hahajima Is., Chibusayama	LC858926	JHP-124	-	LepF1/LepR1
E. flavimacula sp. nov.	Japan	Ogasawara	Hahajima Isls.	Hahajima Is., Higashikou	LC858927	JHP-125	-	LepF1/LepR1
E. flavimacula sp. nov.	Japan	Ogasawara	Chichijima Isls.	Ototojima Is.	LC858928	JHP-205	-	LepF1/LepR1
E. flavimacula sp. nov.	Japan	Ogasawara	Hahajima Isls.	Hirajima Is.	LC858929	JHP-206	-	LepF1/LepR1
E. flavimacula sp. nov.	Japan	Ogasawara	Mukojima Isls.	Nakodojima Is.	LC858930	JHP-208	-	LepF1/LepR1
E. flavimacula sp. nov.	Japan	Izu	--	Hachijojima Is.	LC858931	JHP-209	-	LepF1/LepR1
E. nidumicola sp. nov.	Japan	Ogasawara	Hahajima Isls.	Hahajima Is., Chokiyama	LC858901	JHP-280	ELKU-I-L-Bonin000075	LepF1/LepR1
E. nidumicola sp. nov.	Japan	Ogasawara	Hahajima Isls.	Hahajima Is., Funakiyama	LC874662	JHP-348	-	LepF1/LepR1
E. nidumicola sp. nov.	Japan	Ogasawara	Chichijima Isls.	Chichijima Is., Higashimachi	LC874663	JHP-349	-	LepF1/LepR1
E. nidumicola sp. nov.	Japan	Ogasawara	Chichijima Isls.	Chichijima Is., Mikazukiyama	LC858891	JHP-092	-	LepF1/LepR1
E. nidumicola sp. nov.	Japan	Ogasawara	Hahajima Isls.	Hahajima Is., Minamizaki	LC858892	JHP-093	-	LepF1/LepR1
E. nidumicola sp. nov.	Japan	Ogasawara	Hahajima Isls.	Mukohjima Is.	LC858893	JHP-106	-	LepF1/LepR1
E. nidumicola sp. nov.	Japan	Ogasawara	Chichijima Isls.	Anijima Is.	LC858894	JHP-118	-	LepF1/LepR1
E. nidumicola sp. nov.	Japan	Ogasawara	Mukojima Isls.	Mukojima Is.	LC858895	JHP-207	-	LepF1/LepR1
E. nidumicola sp. nov.	Japan	Ogasawara	Chichijima Isls.	Ototojima Is.	LC858896	JHP-210	-	LepF1/LepR1
E. nidumicola sp. nov.	Japan	Ogasawara	Hahajima Isls.	Hirajima Is.	LC858897	JHP-211	-	LepF1/LepR1
E. nidumicola sp. nov.	Japan	Ogasawara	Hahajima Isls.	Meijima Is.	LC858898	JHP-212	-	LepF1/LepR1
E. nidumicola sp. nov.	Japan	Ogasawara	Mukojima Isls.	Mukojima Is.	LC858899	JHP-213	-	LepF1/LepR1
E. nidumicola sp. nov.	Japan	Ogasawara	Mukojima Isls.	Nakohdojima Is.	LC858900	JHP-214	-	LepF1/LepR1
E. oculus sp. nov.	Japan	Ogasawara	Hahajima Isls.	Hahajima Is., Kitakou	LC858917	JHP-081	-	LepF1/LepR1
E. oculus sp. nov.	Japan	Ogasawara	Hahajima Isls.	Hahajima Is., Minamizaki	LC858918	JHP-082	-	LepF1/LepR1
E. oculus sp. nov.	Japan	Ogasawara	Chichijima Isls.	Anijima Is.	LC858919	JHP-089	-	LepF1/LepR1
E. oculus sp. nov.	Japan	Ogasawara	Chichijima Isls.	Chichijima Is., Mikazukiyama	LC858920	JHP-203	-	LepF1/LepR1
Pyloetis mimosae	Japan	--	Yaeyama Isls.	Iriomotejima Is., Uehara	KF492067	DRD-01-0148	-	LepF1/LepR1
