# Supplementary material for: ﻿Taxonomic study of the genus Erechthias (Lepidoptera, Tineidae) from the Ogasawara Islands, with two new records and four new species
Source: Zookeys. 2025 Aug 26;1250:13–48. doi: 10.3897/zookeys.1250.154226 (PMC12406029; doi:10.3897/zookeys.1250.154226)
Supplement: Supplementary material 2 — Genetic distances of the partial COI gene sequences of Erechthias spp. (Ogasawara Islands, Hachijo Island (Izu Islands)) and Arthropoda sp. from Indian Ocean [file zookeys-1250-013_article-154226__-s002.xls]

## Sheet: MatrixOutput
Table S2 Genetic distances of the partial COI gene sequences of Erechthias spp. (Ogasawara Islands, Hachijo Island (Izu Islands)) and Arthropoda sp. from Indian Ocean. Genetic distances (uncorrected pairwise distances, 1/100 %) were calculated using MEGA 11.
		1	2	3	4	5	6	7	8	9	10	11	12	13	14	15	16	17	18	19	20	21	22	23	24	25	26	27	28	29	30	31	32	33	34	35	36	37	38	39	40	41	42	43	44	45	46	47	48
1	Erechthias itoi_Chichijima Is._Asahiyama_LC858909
2	E. itoi_Chichijima Is._Shigureyama_LC858910	0
3	E. itoi_Hahajima Is._Hyogidaira_LC858911	0.00152253	0.00152253
4	E. itoi_Hahajima Is._Hyogidaira_LC858912	0.0186147	0.0186147	0.0170316
5	E. itoi_Iwoto Is._LC858913	0.0202037	0.0202037	0.0186147	0.00152253
6	E. itoi_Hahajima Is._Chokiyama_LC858902	0.0186147	0.0186147	0.0170316	0.00612377	0.00766886
7	E. itoi_Chichijima Is._Ogamiyama_LC858903	0.0202037	0.0202037	0.0186147	0.00458438	0.00612377	0.00766886
8	E. itoi_Chichijima Is._Shigureyama_LC858904	0	0	0.00152253	0.0186147	0.0202037	0.0186147	0.0202037
9	E. itoi_Chichijima Is._Ogaguwanomori_LC858905	0.0186147	0.0186147	0.0170316	0	0.00152253	0.00612377	0.00458438	0.0186147
10	E. itoi_Hahajima Is._Minamizaki_LC858906	0.00305065	0.00305065	0.00152253	0.0154545	0.0170316	0.0186147	0.0170316	0.00305065	0.0154545
11	E. itoi_Hahajima Is._Minamizaki_LC858907	0.0186147	0.0186147	0.0170316	0	0.00152253	0.00612377	0.00458438	0.0186147	0	0.0154545
12	E. itoi_Chichijima Is._Kuwanokiyama_LC858908	0.0186147	0.0186147	0.0170316	0	0.00152253	0.00612377	0.00458438	0.0186147	0	0.0154545	0
13	Arthropoda sp._British Indian Ocean Territory_(BIOT387-24)	0.0186147	0.0186147	0.0170316	0.00612377	0.00766886	0	0.00766886	0.0186147	0.00612377	0.0186147	0.00612377	0.00612377
14	Arthropoda sp._British Indian Ocean Territory_(BIOT482-24)	0.00305065	0.00305065	0.00152253	0.0154545	0.0170316	0.0154545	0.0170316	0.00305065	0.0154545	0.00305065	0.0154545	0.0154545	0.0154545
15	Arthropoda sp._British Indian Ocean Territory_(BIOT386-24)	0.0186147	0.0186147	0.0170316	0.00612377	0.00766886	0	0.00766886	0.0186147	0.00612377	0.0186147	0.00612377	0.00612377	0	0.0154545
16	E. flavimacula sp. nov._Chichijima Is._Higashidaira_LC858932	0.153457	0.153457	0.151441	0.149321	0.151323	0.153334	0.147328	0.153457	0.149321	0.149434	0.149321	0.149321	0.153334	0.149434	0.153334
17	E. flavimacula sp. nov._Anijima Is._LC858933	0.157516	0.157516	0.155482	0.153334	0.155354	0.157384	0.151323	0.157516	0.153334	0.153457	0.153334	0.153334	0.157384	0.153457	0.157384	0.00766886
18	E. flavimacula sp. nov._Anijima Is._LC858934	0.149434	0.149434	0.147437	0.149321	0.151323	0.153334	0.147328	0.149434	0.149321	0.145449	0.149321	0.149321	0.153334	0.145449	0.153334	0.00921967	0.0107763
19	E. flavimacula sp. nov._Hahajima Is._Funakiyama_LC858935	0.161614	0.161614	0.15956	0.157384	0.159423	0.157384	0.155354	0.161614	0.157384	0.157516	0.157384	0.157384	0.157384	0.157516	0.157384	0.0380255	0.0363709	0.0413543
20	E. flavimacula sp. nov._Chichijima Is._Asahiyama_LC858936	0.151441	0.151441	0.149434	0.151323	0.153334	0.155354	0.149321	0.151441	0.151323	0.147437	0.151323	0.151323	0.155354	0.147437	0.155354	0.00612377	0.00766886	0.00612377	0.0413543
21	E. flavimacula sp. nov._Chichijima Is._Asahiyama_LC858921	0.153457	0.153457	0.151441	0.153334	0.155354	0.157384	0.151323	0.153457	0.153334	0.149434	0.153334	0.153334	0.157384	0.149434	0.157384	0.00766886	0.00921967	0.00766886	0.0430285	0.00458438
22	E. flavimacula sp. nov._Chichijima Is._Mikazukiyama_LC858922	0.153457	0.153457	0.151441	0.153334	0.155354	0.157384	0.151323	0.153457	0.153334	0.149434	0.153334	0.153334	0.157384	0.149434	0.157384	0.00766886	0.00612377	0.0107763	0.0396866	0.00766886	0.00921967
23	E. flavimacula sp. nov._Mukohjima Is._LC858923	0.161762	0.161762	0.159704	0.157516	0.15956	0.157516	0.155482	0.161762	0.157516	0.157655	0.157516	0.157516	0.157516	0.157655	0.157516	0.0412865	0.0396221	0.044635	0.00920481	0.044635	0.0463192	0.0429575
24	E. flavimacula sp. nov._Mukohjima Is._LC858924	0.161614	0.161614	0.15956	0.157384	0.159423	0.157384	0.155354	0.161614	0.157384	0.157516	0.157384	0.157384	0.157384	0.157516	0.157384	0.0412232	0.0395621	0.046246	0.013864	0.0445651	0.046246	0.0428909	0.0107357
25	E. flavimacula sp. nov._Hahajima Is._Minamizaki_LC858925	0.157655	0.157655	0.155616	0.153457	0.155482	0.157516	0.151441	0.157655	0.153457	0.153586	0.153457	0.153457	0.157516	0.153586	0.157516	0.034782	0.0298663	0.034782	0.0186147	0.034782	0.0331371	0.0331371	0.0185865	0.0233297
26	E. flavimacula sp. nov._Hahajima Is._Chibusayama_LC858926	0.151565	0.151565	0.149554	0.155482	0.157516	0.155482	0.153457	0.151565	0.155482	0.151565	0.155482	0.155482	0.155482	0.151565	0.155482	0.0331371	0.0314985	0.0364334	0.0202037	0.0364334	0.034782	0.034782	0.0201725	0.0249309	0.0107763
27	E. flavimacula sp. nov._Hahajima Is._Higashikou_LC858927	0.149554	0.149554	0.147552	0.149434	0.151441	0.149434	0.147437	0.149554	0.149434	0.14556	0.149434	0.149434	0.149434	0.149554	0.149434	0.0331371	0.0282404	0.0331371	0.0170316	0.0331371	0.0314985	0.0314985	0.0170064	0.0217347	0.0107763	0.00921967
28	E. flavimacula sp. nov._Ototojima Is._LC858928	0.155482	0.155482	0.153457	0.155354	0.157384	0.155354	0.153334	0.155482	0.155354	0.151441	0.155354	0.155354	0.155354	0.151441	0.155354	0.00612377	0.00766886	0.00921967	0.0380255	0.00612377	0.00766886	0.00766886	0.0412865	0.0412232	0.034782	0.0364334	0.0298663
29	E. flavimacula sp. nov._Hirajima Is._LC858929	0.170094	0.170094	0.167996	0.157516	0.15956	0.161614	0.15956	0.170094	0.157516	0.165908	0.157516	0.157516	0.161614	0.165908	0.161614	0.034782	0.0364334	0.0414265	0.0154545	0.0414265	0.0431041	0.0397556	0.0154322	0.0201456	0.0186472	0.0202393	0.0202393	0.0380912
30	E. flavimacula sp. nov._Nakodojima Is._LC858930	0.159292	0.159292	0.157257	0.155354	0.157384	0.155354	0.153334	0.159292	0.155354	0.159292	0.155354	0.155354	0.155354	0.155232	0.155354	0.0363709	0.0314457	0.0363709	0.0362594	0.0363709	0.0380255	0.0347228	0.0395065	0.0444388	0.0330294	0.0313972	0.0281517	0.0330811	0.0429575
31	E. flavimacula sp. nov._Hachijojima Is._LC858931	0.153457	0.153457	0.151441	0.153334	0.155354	0.157384	0.151323	0.153457	0.153334	0.149434	0.153334	0.153334	0.157384	0.149434	0.157384	0.00305065	0.00766886	0.00612377	0.0380255	0.00305065	0.00458438	0.00766886	0.0412865	0.0412232	0.034782	0.0331371	0.0331371	0.00612377	0.0380912	0.0363709
32	E. zebrina_Chichijima Is._Higashimachi_LC832851	0.157516	0.157516	0.157516	0.155616	0.157655	0.155616	0.157655	0.157516	0.155616	0.155482	0.155616	0.155616	0.155616	0.15956	0.155616	0.133489	0.133489	0.137342	0.131575	0.139282	0.137342	0.137342	0.129728	0.131468	0.127827	0.122173	0.118445	0.135411	0.133556	0.127773	0.137342
33	E. minuscula_Chichijima Is._Shigureyama_LC856469	0.166243	0.166243	0.166243	0.16017	0.162243	0.158107	0.16017	0.166243	0.16017	0.164155	0.16017	0.16017	0.158107	0.164155	0.158107	0.14347	0.1415	0.1415	0.1415	0.14347	0.145449	0.145449	0.147328	0.149213	0.143576	0.147552	0.137679	0.139538	0.14556	0.1415	0.147437	0.13178
34	E. minuscula_Chichijima Is._Omura beach_LC856470	0.166243	0.166243	0.166243	0.16017	0.162243	0.158107	0.16017	0.166243	0.16017	0.164155	0.16017	0.16017	0.158107	0.164155	0.158107	0.14347	0.1415	0.1415	0.1415	0.14347	0.145449	0.145449	0.147328	0.149213	0.143576	0.147552	0.137679	0.139538	0.14556	0.1415	0.147437	0.13178	0
35	E. minuscula_Hahajima Is._Shinyuhigaoka_LC856467	0.166243	0.166243	0.166243	0.16017	0.162243	0.158107	0.16017	0.166243	0.16017	0.164155	0.16017	0.16017	0.158107	0.164155	0.158107	0.14347	0.1415	0.1415	0.1415	0.14347	0.145449	0.145449	0.147328	0.149213	0.143576	0.147552	0.137679	0.139538	0.14556	0.1415	0.147437	0.13178	0	0
36	E. minuscula_Nakodojima Is._LC856468	0.166243	0.166243	0.166243	0.16017	0.162243	0.158107	0.16017	0.166243	0.16017	0.164155	0.16017	0.16017	0.158107	0.164155	0.158107	0.14347	0.1415	0.1415	0.1415	0.14347	0.145449	0.145449	0.147328	0.149213	0.143576	0.147552	0.137679	0.139538	0.14556	0.1415	0.147437	0.13178	0	0	0
37	E. mirabilis sp. nov._Chcihijima Is._Kiyose_LC858916	0.160649	0.160649	0.158633	0.150738	0.152722	0.152722	0.150738	0.160649	0.150738	0.156627	0.150738	0.150738	0.152722	0.156627	0.152722	0.147127	0.143187	0.147127	0.151104	0.143187	0.145152	0.151104	0.151003	0.151104	0.141314	0.149213	0.143275	0.147127	0.145245	0.147328	0.147127	0.16225	0.150662	0.150662	0.150662	0.150662
38	E. mirabilis sp. nov._Chichijima Is._Ogamiyama_LC858915	0.160649	0.160649	0.158633	0.150738	0.152722	0.152722	0.150738	0.160649	0.150738	0.156627	0.150738	0.150738	0.152722	0.156627	0.152722	0.147127	0.143187	0.147127	0.151104	0.143187	0.145152	0.151104	0.151003	0.151104	0.141314	0.149213	0.143275	0.147127	0.145245	0.147328	0.147127	0.16225	0.150662	0.150662	0.150662	0.150662	0
39	E. mirabilis sp. nov._Chichijima Is._Kitafukurozawa_LC858914	0.160649	0.160649	0.158633	0.150738	0.152722	0.152722	0.150738	0.160649	0.150738	0.156627	0.150738	0.150738	0.152722	0.156627	0.152722	0.147127	0.143187	0.147127	0.151104	0.143187	0.145152	0.151104	0.151003	0.151104	0.141314	0.149213	0.143275	0.147127	0.145245	0.147328	0.147127	0.16225	0.150662	0.150662	0.150662	0.150662	0	0
40	E. nidumicola sp. nov._Hahajima Is_Chokiyama_LC858901	0.139739	0.139739	0.137777	0.132037	0.133977	0.133977	0.135925	0.139739	0.132037	0.135825	0.132037	0.132037	0.133977	0.139739	0.133977	0.111825	0.113706	0.111825	0.113706	0.113706	0.119397	0.117491	0.111735	0.108089	0.113805	0.108176	0.100783	0.109953	0.106316	0.11391	0.115594	0.152567	0.154806	0.154806	0.154806	0.154806	0.124531	0.124531	0.124531
41	E. nidumicola sp. nov._Hahajima Is._Funakiyama_LC874662	0.137777	0.137777	0.135825	0.132037	0.133977	0.133977	0.135925	0.137777	0.132037	0.133881	0.132037	0.132037	0.133977	0.137777	0.133977	0.113706	0.115594	0.113706	0.111825	0.115594	0.12131	0.119397	0.113612	0.109953	0.115698	0.110044	0.102619	0.111825	0.108176	0.117712	0.117491	0.152567	0.156812	0.156812	0.156812	0.156812	0.124531	0.124531	0.124531	0.00612377
42	E. nidumicola sp. nov._Chichijima Is._Higashimachi_LC874663	0.149554	0.149554	0.147552	0.147674	0.14968	0.153721	0.147674	0.149554	0.147674	0.14556	0.147674	0.147674	0.153721	0.149554	0.153721	0.110044	0.111921	0.106316	0.113612	0.111921	0.113805	0.115698	0.111651	0.108007	0.113706	0.108089	0.104384	0.111921	0.106233	0.108367	0.110044	0.148567	0.158728	0.158728	0.158728	0.158728	0.120651	0.120651	0.120651	0.034782	0.0380912
43	E. nidumicola sp. nov._Chichijima Is._Mikazukiyama_LC858891	0.151323	0.151323	0.149321	0.149434	0.151441	0.155482	0.149434	0.151323	0.149434	0.147328	0.149434	0.149434	0.155482	0.151323	0.155482	0.113805	0.115698	0.113805	0.117389	0.115698	0.121427	0.119509	0.111651	0.111735	0.117491	0.111825	0.108089	0.115698	0.113706	0.112128	0.117599	0.152498	0.160748	0.160748	0.160748	0.160748	0.124291	0.124291	0.124291	0.0396221	0.0396221	0.0170064
44	E. nidumicola sp. nov._Hahajima Is._Minamizaki_LC858892	0.139739	0.139739	0.137777	0.133977	0.135925	0.135925	0.137882	0.139739	0.133977	0.135825	0.133977	0.133977	0.135925	0.139739	0.135925	0.111825	0.113706	0.111825	0.109953	0.113706	0.119397	0.117491	0.111735	0.108089	0.113805	0.108176	0.100783	0.109953	0.106316	0.115807	0.115594	0.15455	0.152809	0.152809	0.152809	0.152809	0.128367	0.128367	0.128367	0.00458438	0.00458438	0.0364334	0.0412865
45	E. nidumicola sp. nov._Mukohjima Is._LC858893	0.143688	0.143688	0.141709	0.135925	0.137882	0.137882	0.139848	0.143688	0.135925	0.139739	0.135925	0.135925	0.137882	0.143688	0.137882	0.109953	0.111825	0.109953	0.108089	0.111825	0.117491	0.115594	0.109867	0.106233	0.111921	0.106316	0.0989545	0.108089	0.104464	0.112021	0.113706	0.150592	0.152809	0.152809	0.152809	0.152809	0.128367	0.128367	0.128367	0.00612377	0.00612377	0.0380912	0.0396221	0.00766886
46	E. nidumicola sp. nov._Anijima Is._LC858894	0.151565	0.151565	0.149554	0.14968	0.151696	0.155756	0.14968	0.151565	0.14968	0.147552	0.14968	0.14968	0.155756	0.151565	0.155756	0.117599	0.119509	0.117599	0.1212	0.123353	0.125288	0.123353	0.119189	0.115496	0.12131	0.115594	0.111825	0.119509	0.113706	0.115922	0.121427	0.154478	0.164817	0.164817	0.164817	0.164817	0.130199	0.130199	0.130199	0.0380912	0.0414265	0.00921967	0.0201725	0.0397556	0.0414265
47	E. nidumicola sp. nov._Mukojima Is._LC858895	0.137777	0.137777	0.135825	0.133977	0.135925	0.132037	0.137882	0.137777	0.133977	0.137777	0.133977	0.133977	0.132037	0.137777	0.132037	0.117292	0.119189	0.117292	0.121094	0.119189	0.12493	0.123008	0.119094	0.115403	0.1212	0.111735	0.108007	0.119189	0.113612	0.123233	0.121094	0.158728	0.166753	0.166753	0.166753	0.166753	0.130298	0.130298	0.130298	0.0233627	0.0298166	0.044635	0.0495524	0.0281938	0.0298166	0.0480102
48	E. nidumicola sp. nov._Ototojima Is._LC858896	0.147552	0.147552	0.14556	0.145676	0.143688	0.147674	0.145676	0.147552	0.145676	0.143576	0.145676	0.145676	0.147674	0.147552	0.147674	0.110044	0.111921	0.110044	0.106155	0.115698	0.117599	0.115698	0.104242	0.100645	0.109953	0.104384	0.09707	0.108176	0.102544	0.104638	0.113805	0.148567	0.164817	0.164817	0.164817	0.164817	0.124445	0.124445	0.124445	0.0414265	0.0414265	0.0186472	0.0233627	0.0431041	0.0414265	0.0218374	0.0480102
49	E. nidumicola sp. nov._Hirajima Is._LC858897	0.14556	0.14556	0.143576	0.139739	0.141709	0.141709	0.143688	0.14556	0.139739	0.141601	0.139739	0.139739	0.141709	0.14556	0.141709	0.117389	0.11929	0.117389	0.115496	0.11929	0.125044	0.123118	0.117292	0.113612	0.119397	0.113706	0.106233	0.115496	0.111825	0.121427	0.1212	0.16047	0.158728	0.158728	0.158728	0.158728	0.132134	0.132134	0.132134	0.00611464	0.00611464	0.0380255	0.0395621	0.00457808	0.00920481	0.0413543	0.0297713	0.0447094
50	E. nidumicola sp. nov._Meijima Is._LC858898	0.137679	0.137679	0.13573	0.130019	0.131946	0.131946	0.133881	0.137679	0.130019	0.133791	0.130019	0.130019	0.131946	0.137679	0.131946	0.111735	0.113612	0.111735	0.113612	0.113612	0.11929	0.117389	0.111651	0.111735	0.109953	0.104384	0.100712	0.109867	0.104384	0.110044	0.115496	0.150528	0.163004	0.163004	0.163004	0.163004	0.124445	0.124445	0.124445	0.0186147	0.0250073	0.0413543	0.0479336	0.0234	0.0217988	0.0447094	0.0297713	0.046397
51	E. nidumicola sp. nov._Mukojima Is._LC858899	0.147674	0.147674	0.145676	0.135925	0.137882	0.137882	0.135925	0.147674	0.135925	0.143688	0.135925	0.135925	0.137882	0.147674	0.137882	0.113523	0.115403	0.113523	0.117292	0.115403	0.121094	0.119189	0.115316	0.111651	0.117389	0.111735	0.10431	0.111651	0.109867	0.119397	0.117292	0.154715	0.158633	0.158633	0.158633	0.158633	0.128367	0.128367	0.128367	0.0249669	0.0314457	0.0396221	0.0444997	0.0298166	0.0249669	0.0429575	0.0107763	0.0429575
52	E. nidumicola sp. nov._Nakodojima Is._LC858900	0.141709	0.141709	0.139739	0.133977	0.135925	0.135925	0.137882	0.141709	0.133977	0.137777	0.133977	0.133977	0.135925	0.141709	0.135925	0.109786	0.111651	0.109786	0.113523	0.111651	0.117292	0.115403	0.111572	0.10793	0.113612	0.108007	0.100645	0.111651	0.106155	0.119397	0.113523	0.148764	0.158633	0.158633	0.158633	0.158633	0.130298	0.130298	0.130298	0.0298166	0.0330811	0.044635	0.0461772	0.0314457	0.0265773	0.0480102	0.0123387	0.044635
53	E. oculus sp. nov._Hahajima Is._Kitakou_LC858917	0.178955	0.178955	0.178955	0.172821	0.174899	0.174899	0.172821	0.178955	0.172821	0.176862	0.172821	0.172821	0.174899	0.178955	0.174899	0.156915	0.156915	0.158935	0.154903	0.163004	0.160965	0.160965	0.152809	0.152902	0.147036	0.147036	0.145066	0.163004	0.153	0.159167	0.160965	0.150592	0.166753	0.166753	0.166753	0.166753	0.164421	0.164421	0.164421	0.160748	0.160748	0.162674	0.160649	0.162778	0.162778	0.160649	0.164817	0.166753
54	E. oculus sp. nov._Hahajima Is._Minamizaki_LC858918	0.178955	0.178955	0.178955	0.172821	0.174899	0.174899	0.172821	0.178955	0.172821	0.176862	0.172821	0.172821	0.174899	0.178955	0.174899	0.156915	0.156915	0.158935	0.154903	0.163004	0.160965	0.160965	0.152809	0.152902	0.147036	0.147036	0.145066	0.163004	0.153	0.159167	0.160965	0.150592	0.166753	0.166753	0.166753	0.166753	0.164421	0.164421	0.164421	0.160748	0.160748	0.162674	0.160649	0.162778	0.162778	0.160649	0.164817	0.166753
55	E. oculus sp. nov._Anijima Is._LC858919	0.180929	0.180929	0.180929	0.174779	0.176862	0.176862	0.174779	0.180929	0.174779	0.178831	0.174779	0.174779	0.176862	0.180929	0.176862	0.158828	0.158828	0.160853	0.156812	0.164932	0.162888	0.162888	0.154715	0.154806	0.148925	0.148925	0.14695	0.164932	0.154903	0.161082	0.162888	0.152498	0.168695	0.168695	0.168695	0.168695	0.166363	0.166363	0.166363	0.162674	0.162674	0.164607	0.162577	0.164709	0.164709	0.162577	0.166753	0.168695
56	E. oculus sp. nov._Chichijima Is._Mikazukiyama_LC858920	0.178955	0.178955	0.178955	0.172821	0.174899	0.174899	0.172821	0.178955	0.172821	0.176862	0.172821	0.172821	0.174899	0.178955	0.174899	0.156915	0.156915	0.158935	0.154903	0.163004	0.160965	0.160965	0.152809	0.152902	0.147036	0.147036	0.145066	0.163004	0.153	0.159167	0.160965	0.150592	0.166753	0.166753	0.166753	0.166753	0.164421	0.164421	0.164421	0.160748	0.160748	0.162674	0.160649	0.162778	0.162778	0.160649	0.164817	0.166753
57	Pyloetis mimosae_Japan_Iriomotejima Is._KF492067	0.253875	0.253875	0.251509	0.242314	0.240003	0.24932	0.242314	0.253875	0.242314	0.249155	0.242314	0.242314	0.24932	0.249155	0.24932	0.209611	0.207424	0.211808	0.202883	0.214016	0.207424	0.211808	0.207101	0.209172	0.20298	0.200831	0.196564	0.209611	0.20949	0.196851	0.211808	0.188091	0.219635	0.219635	0.219635	0.219635	0.221933	0.221933	0.221933	0.218465	0.214016	0.211941	0.218614	0.216235	0.211808	0.216379	0.225223	0.209738
[truncated: 9 more columns]
